# Supplementary material for: DNA methylation analysis of the epigenome in oral squamous cell carcinoma
Source: Hum Genomics. 2026 Jan 5;20:30. doi: 10.1186/s40246-025-00899-3 (PMC12870976; doi:10.1186/s40246-025-00899-3)
Supplement: Supplementary file 2 — Supplementary Material 2. [file 40246_2025_899_MOESM2_ESM.xlsx]

## Sheet: Sheet1
		Age	Genders	Diagnostic name
experimental group		47	Male	Squamous cell carcinoma of the floor of mouth
		59	Male	Squamous cell carcinoma of the floor of mouth
		59	Male	Squamous cell carcinoma of the tongue
		59	Female	Squamous cell carcinoma of the right mandible
		54	Male	Squamous cell carcinoma of the tongue and abdomen
		67	Male	Squamous cell carcinoma of the left cheek
		58	Male	Squamous cell carcinoma of the floor of mouth
		64	Female	Squamous cell carcinoma of the left mandible			i
		57	Male	Squamous cell carcinoma of the middle tongue
		58	Male	Squamous cell carcinoma of the tongue
		60	Female	Squamous cell carcinoma of the tongue
		69	Male	Squamous cell carcinoma of the gums
certification group		65	Male	Squamous cell carcinoma of the gums
		54	Male	Squamous cell carcinoma of the floor of mouth
		59	Female	Squamous cell carcinoma of the lower lip
		72	Male	Squamous cell carcinoma of Left submandibular
		51	Male	Squamous cell carcinoma of the tongue
		75	Female	Oral squamous cell carcinoma
		68	Male	Squamous cell carcinoma of the tongue
		65	Male	Squamous cell carcinoma of the tongue
		62	Male	Squamous cell carcinoma of the palate
		52	Male	Squamous cell carcinoma of the floor of mouth
		63	Female	Squamous cell carcinoma of the floor of mouth
		53	Male	Oral squamous cell carcinoma
		73	Male	Squamous cell carcinoma of the left cheek
		72	Female	Oral squamous cell carcinoma
		56	Male	Squamous cell carcinoma of the floor of mouth
		60	Male	Oral squamous cell carcinoma
		61	Male	Squamous cell carcinoma of the tongue
		68	Male	Oral squamous cell carcinoma
		47	Male	Squamous cell carcinoma of the floor of mouth
		65	Female	Oral squamous cell carcinoma
		61	Female	Squamous cell carcinoma of the left tongue and abdomen
		48	Male	Oral squamous cell carcinoma
		62	Male	Squamous cell carcinoma of the right lower lip
		75	Male	Squamous cell carcinoma of the left palate
		68	Male	Oral squamous cell carcinoma
