# Supplementary material for: DNA methylation analysis of the epigenome in oral squamous cell carcinoma
Source: Hum Genomics. 2026 Jan 5;20:30. doi: 10.1186/s40246-025-00899-3 (PMC12870976; doi:10.1186/s40246-025-00899-3)
Supplement: Supplementary file 3 — Supplementary Material 3. [file 40246_2025_899_MOESM3_ESM.txt]

seqnames	start	end	width	dmrP	geneSymbol	betaAv_C	betaAv_N
DMR_1	chr1	563680	569964	6285	5.32348508184669e-15	LOC101928626;MIR1977	0.27502253173331	0.243973860515496
DMR_2	chr1	1213111	1216111	3001	3.95835944065397e-16	SCNN1D	0.811319056112545	0.896592896776294
DMR_3	chr1	1294603	1297582	2980	3.17761709465484e-09	MXRA8	0.569377207173957	0.470057327106544
DMR_4	chr1	2004828	2005291	464	8.58488610296523e-29	PRKCZ	0.691897418338747	0.501991610792297
DMR_5	chr1	2177791	2179776	1986	6.43175100963255e-19	SKI	0.718176343062914	0.542478186347589
DMR_6	chr1	2837359	2840338	2980	0.00108611286445297		0.553593421460776	0.639248048321531
DMR_7	chr1	6644172	6646316	2145	1.3171872483694e-15	ZBTB48	0.731074525275338	0.645064701539145
DMR_8	chr1	6704769	6706882	2114	4.62866573432208e-13	DNAJC11	0.854934238170763	0.80728089169029
DMR_9	chr1	10509403	10511491	2089	0.0359016076734129	APITD1;CORT;APITD1-CORT	0.801026697872839	0.74209827574166
DMR_10	chr1	11862418	11864335	1918	1.92463894551111e-13	MTHFR	0.227219437444927	0.0779839667656643
DMR_11	chr1	11907956	11910935	2980	1.90924830106432e-09	NPPA	0.701075780188938	0.651921477545748
DMR_12	chr1	15270767	15273559	2793	1.00449433821574e-17	KAZN;KIAA1026	0.531806629855425	0.344168258461964
DMR_13	chr1	15651631	15653728	2098	8.670547396852e-15	FHAD1	0.749181119099236	0.697230080954906
DMR_14	chr1	16342763	16344748	1986	0.000419128342758056	HSPB7	0.617974644966208	0.468769097612453
DMR_15	chr1	25257440	25257735	296	4.3304814300485e-27	RUNX3	0.593970156213401	0.386338281048353
DMR_16	chr1	25289954	25291939	1986	3.56147570479835e-13	RUNX3	0.583211257516162	0.72519368098987
DMR_17	chr1	26733952	26736537	2586	9.4439563680522e-15	LIN28	0.221378175284231	0.0979586488490577
DMR_18	chr1	31660395	31662380	1986	2.31545667854632e-12	NKAIN1	0.707090567652384	0.816284238130183
DMR_19	chr1	33230077	33232374	2298	4.51406752211509e-07	KIAA1522	0.767807070355526	0.670852322363491
DMR_20	chr1	34328258	34330539	2282	1.50163181752074e-16	HMGB4;CSMD2	0.656057456540578	0.829251534807357
DMR_21	chr1	51887248	51889566	2319	6.23267264633421e-19	EPS15	0.865969982368279	0.767936940934253
DMR_22	chr1	63791402	63794155	2754	2.24128279129749e-14		0.455944531866266	0.292965791440738
DMR_23	chr1	75137971	75140131	2161	5.91744966931159e-05	C1orf173	0.321110400997824	0.145457772619495
DMR_24	chr1	84766749	84768642	1894	2.15372481227135e-10	SAMD13	0.274927461495577	0.121677770089568
DMR_25	chr1	91193866	91197624	3759	6.53266191049807e-19		0.419173891300054	0.229039358599471
DMR_26	chr1	91299994	91300739	746	1.10182773077579e-17		0.447468973727037	0.27132613932155
DMR_27	chr1	98512693	98516564	3872	5.49122924984576e-06	MIR137;MIR137HG	0.219024941811059	0.116910050239243
DMR_28	chr1	102461050	102463167	2118	9.20208602470897e-07	OLFM3	0.307922654801957	0.187139024047728
DMR_29	chr1	144993325	144995837	2513	1.31871056072384e-11	PDE4DIP;NBPF20;NBPF9	0.68389032300016	0.563596981849124
DMR_30	chr1	149192044	149196302	4259	8.96388831545975e-22		0.378169805513773	0.193600240687744
DMR_31	chr1	153760711	153764053	3343	2.44722612627766e-11		0.496736931524384	0.329775005498409
DMR_32	chr1	154126095	154129675	3581	4.58674973629904e-13	NUP210L;TPM3	0.729127364819426	0.615682529529773
DMR_33	chr1	154928424	154931023	2600	0.000679801269001066	PBXIP1;PYGO2	0.340881446631094	0.253827620856753
DMR_34	chr1	155290175	155290716	542	1.86819792653333e-19	RUSC1;FDPS;C1orf104;RUSC1-AS1	0.477922954318826	0.240686522029122
DMR_35	chr1	156357545	156358198	654	7.43826943634297e-14		0.548920597185417	0.384166608524364
DMR_36	chr1	156786504	156786729	226	3.74032393647844e-24	SH2D2A;NTRK1	0.221284006404256	0.415866661225913
DMR_37	chr1	156828555	156829018	464	1.50270951766737e-12	NTRK1;INSRR	0.37246398653055	0.226414841928085
DMR_38	chr1	157669227	157671212	1986	1.62375086890382e-21	FCRL3	0.482466563806858	0.713566419633448
DMR_39	chr1	159045580	159047201	1622	1.7769545727928e-14	AIM2	0.33252106036896	0.599969603788723
DMR_40	chr1	159682354	159684913	2560	3.16619256019121e-22	CRP	0.662262924542119	0.850751930752517
DMR_41	chr1	161168546	161170520	1975	2.39750284819107e-16	NDUFS2;ADAMTS4	0.58521769839681	0.467417743330827
DMR_42	chr1	162350064	162352359	2296	9.68745752773927e-09	C1orf226	0.712142619883324	0.833737855918434
DMR_43	chr1	167019657	167023158	3502	2.31771815274414e-05	GPA33	0.784946980057813	0.870461533706595
DMR_44	chr1	172112513	172115411	2899	7.89413042159868e-05	DNM3OS;DNM3;MIR199A2	0.649511275965621	0.455812537462325
DMR_45	chr1	177939172	177942151	2980	2.02563653127232e-13	SEC16B	0.677131444861291	0.863683672665288
DMR_46	chr1	179556487	179559406	2920	1.36752494492217e-05	TDRD5	0.754213031302841	0.830452068899602
DMR_47	chr1	190443576	190446072	2497	5.01714287060931e-11	BRINP3;FAM5C	0.247954524628496	0.112481937373455
DMR_48	chr1	198950568	198954143	3576	6.22473955618406e-14		0.730813501666209	0.903175645226927
DMR_49	chr1	204181964	204183949	1986	1.31871056072384e-11	GOLT1A	0.251113029489445	0.156139176633466
DMR_50	chr1	207842494	207842984	491	2.7261260355551e-16	CR1L	0.327966886801465	0.154019847427929
DMR_51	chr1	216365992	216368299	2308	8.29208141080416e-18	USH2A	0.557249424900276	0.769751035473338
DMR_52	chr1	228335241	228337706	2466	5.73644850387117e-15	GUK1;GJC2	0.742748192378578	0.627535237949672
DMR_53	chr1	234665597	234669038	3442	3.73542518125954e-18	LINC01354	0.614257302577335	0.384409955626178
DMR_54	chr1	237166161	237170177	4017	2.21379880710816e-11	MT1HL1	0.576137406519708	0.751222089329408
DMR_55	chr1	241587199	241587786	588	6.57754127712925e-20		0.399919633954967	0.0999578010743191
DMR_56	chr1	247578797	247580418	1622	4.03689524225812e-06	NLRP3	0.370877572131164	0.506529926504896
DMR_57	chr1	247711587	247713583	1997	4.76186381570835e-23	C1orf150;GCSAML	0.388259493294733	0.648498888104892
DMR_58	chr10	1166551	1168778	2228	4.13956314417235e-08	WDR37	0.922682655030081	0.870497066391176
DMR_59	chr10	25464058	25464271	214	3.46655805459021e-18	LOC100128811;GPR158	0.350543760097598	0.129488021032856
DMR_60	chr10	29083217	29086347	3131	1.22823479262706e-07	LINC00837;LINC01517	0.790679040728742	0.910261993853373
DMR_61	chr10	29810537	29812951	2415	7.40983032846833e-18	SVIL	0.797696612295381	0.664392166260022
DMR_62	chr10	62331356	62334335	2980	1.13853758434274e-11	ANK3	0.498615087724139	0.369495287622159
DMR_63	chr10	100993365	100993893	529	2.89870965530144e-16	HPSE2	0.412404045646534	0.166862187957927
DMR_64	chr10	103599571	103600960	1390	0.000379052612250249	KCNIP2	0.0824963660978539	0.11563817130308
DMR_65	chr10	104534027	104537687	3661	6.98406221900839e-37	WBP1L;C10orf26	0.568826119288716	0.300268400069022
DMR_66	chr10	123780401	123782594	2194	8.8681189934451e-16	TACC2	0.591021861728786	0.377547628992628
DMR_67	chr10	124457903	124460031	2129	2.00110529470766e-13	C10orf120	0.580613777234757	0.740396137642954
DMR_68	chr10	125032280	125036307	4028	2.59702425652472e-08		0.518546824393791	0.408767271786152
DMR_69	chr10	126391641	126393864	2224	2.58353681527764e-21	FAM53B-AS1;FAM53B	0.731746548801897	0.485296898470641
DMR_70	chr10	129843773	129847074	3302	5.31515322387712e-10	PTPRE	0.454567710201808	0.614693094960083
DMR_71	chr10	130339181	130339768	588	4.53064285692843e-13		0.313895057206963	0.132006520070166
DMR_72	chr10	130828405	130831384	2980	3.77534217954741e-05		0.645141789426496	0.58098354466178
DMR_73	chr10	134224200	134226769	2570	2.72963496071025e-13	PWWP2B	0.679866598841267	0.542246181461026
DMR_74	chr10	134599778	134599885	108	8.41413450059584e-28	NKX6-2	0.458253101868226	0.117734051785938
DMR_75	chr11	266437	270439	4003	5.5131569192177e-17		0.291850819879507	0.463491524088008
DMR_76	chr11	368431	368988	558	1.0904395025704e-17	B4GALNT4	0.204570054173212	0.121050132581474
DMR_77	chr11	1507382	1509367	1986	2.56015641713799e-16	MOB2;HCCA2	0.68763517110762	0.546286491589759
DMR_78	chr11	1873452	1875437	1986	1.47246676261831e-13	LSP1	0.55738863590943	0.715685503595948
DMR_79	chr11	1884810	1886795	1986	8.42715995477026e-10	LSP1	0.50196722552224	0.359660583296352
DMR_80	chr11	2162278	2162847	570	0.000688147077861906	IGF2AS;INS-IGF2;IGF2	0.446307184808452	0.3432914339778
DMR_81	chr11	2180873	2183122	2250	2.29351776097782e-09	INS-IGF2;INS	0.590843836314618	0.709872804548981
DMR_82	chr11	2320777	2323800	3024	1.07639811090928e-31	C11orf21;TSPAN32	0.478445923889029	0.589978747742726
DMR_83	chr11	2480377	2483586	3210	9.8330092373036e-13	KCNQ1	0.771943939275789	0.845055738550042
DMR_84	chr11	2890560	2890693	134	1.64606796191471e-18	KCNQ1DN	0.486426681943539	0.347454222583309
DMR_85	chr11	2918994	2921108	2115	4.89117425912527e-11	SLC22A18AS;SLC22A18	0.449200106266551	0.538996406350477
DMR_86	chr11	5948867	5953578	4712	4.06238116874591e-11		0.83003656910521	0.921860704088851
DMR_87	chr11	6517766	6520445	2680	4.75110456354478e-36	DNHD1	0.8097646675184	0.647107268248577
DMR_88	chr11	7596409	7599665	3257	4.2816649084886e-22	PPFIBP2	0.497184645260419	0.361297342360893
DMR_89	chr11	8679074	8680999	1926	1.59998173385978e-21	TRIM66	0.760297336103781	0.578865703375425
DMR_90	chr11	10821618	10824040	2423	1.67272329889822e-14	EIF4G2;SNORD97	0.856139293616404	0.825901342232526
DMR_91	chr11	40313948	40315645	1698	9.08038471858545e-18	LRRC4C	0.348217268996146	0.12045321618754
DMR_92	chr11	44332751	44333127	377	2.52561079328897e-27	ALX4	0.477251225344095	0.314095372176072
DMR_93	chr11	45712185	45726381	14197	2.26259063923445e-27		0.68612208902367	0.782584158701564
DMR_94	chr11	58693460	58697558	4099	4.83507207265988e-06	GLYATL1	0.440610429601629	0.346603282958762
DMR_95	chr11	59807056	59809041	1986	6.84208118579483e-13	PLAC1L;OOSP2	0.639933513598557	0.810056982967009
DMR_96	chr11	60523764	60525943	2180	2.41750735358688e-07	MS4A15	0.548702980395883	0.61079913076134
DMR_97	chr11	62456771	62459356	2586	2.0492963731605e-06	LRRN4CL;BSCL2;HNRNPUL2-BSCL2	0.679153300008525	0.609244765949801
DMR_98	chr11	63654404	63657334	2931	8.26575521581164e-06	MARK2	0.315384562864326	0.380330043289764
DMR_99	chr11	64701928	64704002	2075	3.85692895522232e-05	GPHA2	0.744540237908994	0.649763249130262
DMR_100	chr11	66052273	66054089	1817	3.94064461974783e-13	YIF1A	0.88449887469936	0.80812379823382
DMR_101	chr11	66616709	66618848	2140	1.38929938284951e-05	PC	0.842911455356482	0.834951942515976
DMR_102	chr11	67417147	67418768	1622	2.7181268849806e-16	ACY3	0.393889007554748	0.524407514558156
DMR_103	chr11	69238702	69241927	3226	1.04357605032677e-12		0.696185299125402	0.821787864851831
DMR_104	chr11	71723294	71726416	3123	5.28162632939659e-19	NUMA1;LOC100128494	0.749951282212208	0.565159685104488
DMR_105	chr11	73356748	73359099	2352	7.30097210210276e-09	PLEKHB1	0.520699949198604	0.454296065497322
DMR_106	chr11	85392405	85395988	3584	2.37439011130918e-10	CCDC89	0.514306363727843	0.44719421989879
DMR_107	chr11	89867111	89869096	1986	5.13047888733811e-05	NAALAD2	0.332897377048804	0.163809229987057
DMR_108	chr11	92702474	92702669	196	6.77053549923273e-19	MTNR1B	0.485789258756631	0.258893968891756
DMR_109	chr11	102825097	102827082	1986	2.11801002472719e-14	MMP13	0.751490918267921	0.879414592050176
DMR_110	chr11	111781984	111785562	3579	6.61657206743858e-23	HSPB2;CRYAB;HSPB2-C11orf52	0.4212083279804	0.287751547712999
DMR_111	chr11	117071469	117073299	1831	4.42968777503288e-17	LOC100652768;TAGLN	0.629644734228337	0.504935448305266
DMR_112	chr11	117698443	117700860	2418	2.42602498154523e-15	FXYD2;FXYD6-FXYD2	0.424830196667585	0.5508385287984
DMR_113	chr11	118762681	118764995	2315	3.50238213872089e-07	CXCR5	0.714097252355922	0.778976157024266
DMR_114	chr11	120434863	120435094	232	6.69635273018704e-15	GRIK4	0.498803314986315	0.334585595729896
DMR_115	chr11	121969292	121973177	3886	3.23725117860202e-38	LOC399959;MIR125B1;MIR100HG	0.439379648521739	0.235375057006794
DMR_116	chr11	123429582	123432154	2573	1.6481973387708e-05	GRAMD1B	0.320973552979908	0.214629236389342
DMR_117	chr11	132813130	132813593	464	1.3255567190294e-14	OPCML	0.287132679503089	0.0914966237123235
DMR_118	chr11	133780963	133784946	3984	1.54213502542337e-09	IGSF9B	0.731950506206708	0.821259404698083
DMR_119	chr11	134285836	134288815	2980	1.38929938284951e-05		0.581056776675025	0.67266041807652
DMR_120	chr12	321897	323793	1897	2.73191490219228e-11	SLC6A12	0.348094817764969	0.383711326510542
DMR_121	chr12	2612455	2615011	2557	2.55076451310526e-17	CACNA1C	0.699651537735656	0.895003569022177
DMR_122	chr12	4133857	4136836	2980	1.19226867828874e-12		0.720430716233238	0.657404186574145
DMR_123	chr12	7055313	7056702	1390	3.85820452267821e-17	PTPN6	0.257118462508617	0.384909799177961
DMR_124	chr12	7259410	7262219	2810	0.00191454610998199	C1RL-AS1;C1RL;LOC283314	0.124433723073755	0.171757450140883
DMR_125	chr12	10181944	10183929	1986	4.96280422837744e-12	CLEC9A;LOC102724020	0.802544846685633	0.898741344491275
DMR_126	chr12	15113422	15115203	1782	4.64665577094803e-23	ARHGDIB	0.225378749157268	0.41367565360167
DMR_127	chr12	16757143	16760044	2902	1.84172306321047e-26	LMO3	0.205101126869999	0.110504938551298
DMR_128	chr12	21909979	21913766	3788	4.49012613359205e-18		0.626035841717217	0.813766528681421
DMR_129	chr12	34753559	34756615	3057	8.64308475039124e-08		0.449993322529948	0.517301721183226
DMR_130	chr12	47218815	47220436	1622	3.38741463561249e-23	SLC38A4	0.581293843979973	0.363870565583141
DMR_131	chr12	49685326	49687911	2586	0.000150157554253124	LOC101927267;PRPH	0.604380490444488	0.487584099458527
DMR_132	chr12	50615107	50617092	1986	4.64408801916554e-15	LIMA1	0.106458059865347	0.207688446617258
DMR_133	chr12	52403383	52405968	2586	1.46770021420696e-13	GRASP	0.598522594826549	0.508164586013258
DMR_134	chr12	53442930	53444908	1979	3.30924402628496e-24	TENC1;TNS2;LOC283335	0.642981541553993	0.316080954213594
DMR_135	chr12	54942272	54945273	3002	0.000529440302257961	PDE1B	0.249186885296209	0.194191695179304
DMR_136	chr12	57503419	57505197	1779	4.91798840294387e-11	STAT6	0.0419513754555735	0.0997565251048858
DMR_137	chr12	65217775	65218362	588	3.97706791999621e-14	TBC1D30	0.309168943919741	0.122049362719653
DMR_138	chr12	66274410	66277966	3557	1.4957123053567e-10	LOC100129940;HMGA2	0.528248742750668	0.312301170597313
DMR_139	chr12	79257502	79259248	1747	3.22256757079369e-15	SYT1	0.20339529920527	0.0993572237151263
DMR_140	chr12	100039929	100042063	2135	1.50764899424183e-15	FAM71C;ANKS1B	0.643799949846181	0.84279007334263
DMR_141	chr12	106976276	106976909	634	3.03369010572558e-05	RFX4;LOC100287944	0.239219852784418	0.0698430975935073
DMR_142	chr12	107077325	107079672	2348	1.85218124861294e-16	LOC100505978;RFX4;LOC100287944	0.788613290214911	0.899214148778314
DMR_143	chr12	109220239	109222224	1986	3.7460035969351e-14	SSH1	0.758855667587952	0.649944170907777
DMR_144	chr12	109548552	109549165	614	3.26823722680774e-12	UNG	0.447818196587999	0.286005514202025
DMR_145	chr12	113229178	113230875	1698	8.32256331029222e-09	RPH3A	0.265330994003735	0.174629170468162
DMR_146	chr12	115132442	115136199	3758	2.55113627718473e-17		0.432574757323934	0.366084434551583
DMR_147	chr12	116996497	116998345	1849	4.49246822919734e-19	MAP1LC3B2	0.289766588500175	0.439876687294247
DMR_148	chr12	117035213	117039035	3823	2.51346290269978e-07		0.643411925633157	0.506665477902
DMR_149	chr12	117888451	117892241	3791	1.11542423282607e-05	KSR2	0.588550069837623	0.70208899699393
DMR_150	chr12	122616363	122619707	3345	3.0308959934019e-10	MLXIP	0.822826034460942	0.757774909680184
DMR_151	chr12	123752495	123753082	588	7.53660919802171e-17	CDK2AP1	0.571767391295292	0.374212191142486
DMR_152	chr12	124863535	124866122	2588	4.13437744491572e-29	NCOR2	0.567842221498623	0.22966571943987
DMR_153	chr12	128601526	128604624	3099	4.31293538253711e-05	LOC101927694;LOC100996679	0.720294732772854	0.792010285097648
DMR_154	chr12	128881355	128884265	2911	4.373526508475e-18	TMEM132C	0.587415425718833	0.733717844836561
DMR_155	chr12	129297766	129300694	2929	0.000755702938676379	SLC15A4;MGC16384	0.845484643175467	0.781545808011094
DMR_156	chr12	131399367	131404418	5052	2.37877955243588e-14		0.52760159914586	0.538871741147746
DMR_157	chr12	131438179	131440293	2115	2.45870160076343e-12	GPR133;ADGRD1	0.398661755929321	0.3291014114862
DMR_158	chr13	28393476	28398682	5207	4.84650805865984e-23		0.204196582549832	0.0613291677741021
DMR_159	chr13	30946316	30948705	2390	4.89708408755162e-13	LINC00426;LOC100188949	0.63377358233997	0.769720824603818
DMR_160	chr13	31504983	31508131	3149	9.4490745353831e-07	TEX26-AS1;TEX26;C13orf26	0.694409895341095	0.577427832829445
DMR_161	chr13	33779920	33781943	2024	2.09821856269995e-06	STARD13	0.542812228247232	0.459915204399648
DMR_162	chr13	36270472	36272793	2322	3.2417358409129e-12	LINC00445;MIR548F5	0.524776371891029	0.640448004337823
DMR_163	chr13	36428943	36431126	2184	3.87849500542009e-15	DCLK1;MIR548F5	0.34801069210192	0.465792254674427
DMR_164	chr13	37004689	37004909	221	8.90526920772544e-20	CCNA1	0.397616883954298	0.13888473377535
DMR_165	chr13	46423950	46426500	2551	3.6795688569979e-05	SIAH3	0.367610712205652	0.20990535886582
DMR_166	chr13	47472108	47472471	364	5.1886861442305e-06	HTR2A	0.744230443416675	0.834276619509759
DMR_167	chr13	49974932	49976950	2019	5.25128077213725e-07	CAB39L	0.584652026723768	0.477874674446197
DMR_168	chr13	61987809	61990029	2221	3.53145390687223e-20	PCDH20	0.235596194799828	0.0974973823155515
DMR_169	chr13	65530783	65534989	4207	1.27105897122464e-10		0.657839878152521	0.801436685618221
DMR_170	chr13	78493485	78493768	284	3.96601478353468e-16	EDNRB	0.240561709819155	0.0771609878014171
DMR_171	chr13	96204766	96205023	258	2.7261260355551e-16	CLDN10	0.30102999497141	0.0881581908819751
DMR_172	chr13	99099353	99102924	3572	0.0343872965141158	FARP1	0.782163066572985	0.711285689389069
DMR_173	chr13	99629590	99631575	1986	1.14540349211245e-07	DOCK9	0.626943729574992	0.479671716168172
DMR_174	chr13	107026135	107030932	4798	1.74010098250865e-16	LINC00460	0.602117494247992	0.756442563226388
DMR_175	chr13	112760890	112761477	588	3.41876763773051e-18	LINC00403	0.427798582359706	0.233620938879571
DMR_176	chr13	113611739	113615804	4066	1.28269235925697e-12		0.668948194955992	0.624152158720893
DMR_177	chr13	113697713	113700220	2508	1.00868794543477e-09	MCF2L	0.723815451090894	0.631707871951369
DMR_178	chr13	114125431	114128205	2775	4.14069331064711e-20	DCUN1D2	0.891151023279936	0.804733951916461
DMR_179	chr14	22975930	22979770	3841	1.14259577467727e-06		0.669332689380671	0.778808200954476
DMR_180	chr14	22987066	22994792	7727	1.39758003271054e-26		0.597893027096313	0.728540204747147
DMR_181	chr14	23010218	23014593	4376	5.55504032239723e-18		0.730679637975709	0.854254494728826
DMR_182	chr14	24539393	24541518	2126	3.49048801945903e-05	CPNE6	0.566795380399035	0.650964842377445
DMR_183	chr14	29235830	29236114	285	8.55023036426017e-29	FOXG1	0.482002190985398	0.167776466054144
DMR_184	chr14	46183148	46186732	3585	1.31366338231594e-10		0.629068282390857	0.76181948028138
DMR_185	chr14	50504620	50508521	3902	9.14780695381105e-14	LINC01599	0.621773837117793	0.720199397515643
DMR_186	chr14	51287094	51289732	2639	4.68951922193694e-06	NIN	0.531105819947806	0.651856865391933
DMR_187	chr14	59293589	59297791	4203	3.33792747919694e-13	LINC01500	0.713207646128891	0.822704665376634
DMR_188	chr14	64681071	64683228	2158	3.39952423303702e-13	SYNE2;MIR548AZ	0.905620202253093	0.815925551754344
DMR_189	chr14	72051841	72053462	1622	9.44125309468948e-14	SIPA1L1	0.624915864570845	0.416584637059196
DMR_190	chr14	101423104	101426083	2980	1.26005079164539e-16	SNORD114-6	0.634685433354423	0.7965101260468
DMR_191	chr14	101435050	101438029	2980	4.09403992893367e-15	SNORD114-12;SNORD114-13;SNORD114-14;SNHG24;SNORD114-15	0.66256173469528	0.844285237782063
DMR_192	chr14	101447367	101451990	4624	4.68962379904562e-28	SNORD114-20;SNORD114-21;SNORD114-22;SNHG24;SNORD114-23;SNORD114-24;SNORD114-25	0.668408980556835	0.822363574651703
DMR_193	chr14	101487430	101491178	3749	1.26005079164539e-16	MIR379;MIR411;MIR299;MIR380;MIR1197;MIR323;MIR323A;MIR758	0.72515113506076	0.863582724365066
DMR_194	chr14	101499132	101501117	1986	1.10252006192999e-16	MIR495	0.651204258032891	0.817741000067929
DMR_195	chr14	101511665	101513650	1986	3.52903983996767e-17	MIR487B;MIR381;MIR539;MIR381HG;MIR889	0.715031118611643	0.82568424080205
DMR_196	chr14	101520610	101522801	2192	3.38741463561249e-23	MIR134;MIR668;MIR382;MIR485;MIR453	0.73789172006859	0.866611347047791
DMR_197	chr14	101525147	101527132	1986	2.86714529424625e-10	MIR496;MIR154;MIR377	0.771886446665902	0.854441811877863
DMR_198	chr14	101534877	101537462	2586	1.0253421437177e-06	MEG9	0.683521909196658	0.764317113009019
DMR_199	chr14	102503858	102506803	2946	0.000706304986850392	DYNC1H1	0.883541965213868	0.85140591125063
DMR_200	chr14	102509288	102511971	2684	2.09254370802655e-07	DYNC1H1	0.845829943894522	0.777940567162402
DMR_201	chr14	103690309	103693421	3113	1.06994423318437e-08		0.648077068228426	0.626990877616524
DMR_202	chr14	104150434	104153359	2926	3.50163755735464e-07	KLC1	0.913060140699477	0.837953842357336
DMR_203	chr14	104170266	104173216	2951	2.13635118678968e-12	XRCC3	0.758316883022938	0.656630333438839
DMR_204	chr14	104174562	104177178	2617	2.48704846206938e-13	XRCC3	0.827002108487033	0.704704884884635
DMR_205	chr14	106327668	106332365	4698	3.74032393647844e-24		0.610822459560853	0.724399235043895
DMR_206	chr14	106365013	106370032	5020	6.93386038665344e-10		0.577641915925615	0.676989415211273
DMR_207	chr14	106437030	106439211	2182	5.7079875935722e-16	ADAM6	0.590676414420317	0.688024822389716
DMR_208	chr15	22953640	22956735	3096	3.3038900131726e-08	CYFIP1	0.79810678320856	0.859840092980535
DMR_209	chr15	25295635	25297685	2051	8.70444983862104e-18	SNORD116-1	0.67901951188713	0.804003207281417
DMR_210	chr15	25308855	25311834	2980	4.82711863422726e-14	SNORD116-2;SNORD116-6;SNORD116-7;SNORD116-5	0.721135652211655	0.794222227304559
DMR_211	chr15	25318023	25322089	4067	3.69093725272648e-13	SNORD116-10;SNORD116-9;SNORD116-3;SNORD116-11;SNORD116-12	0.662905700469913	0.755582171334656
DMR_212	chr15	25416559	25419596	3038	4.8991605013982e-14	SNORD115-2;SNORD115-3	0.731287361084543	0.832957522208165
DMR_213	chr15	25420768	25429425	8658	5.61791106924838e-14	SNORD115-4;SNORD115-9;SNORD115-5;SNORD115-12;SNORD115-10;SNORD115-6;SNORD115-7;SNORD115-8	0.600028401850011	0.699887245762605
DMR_214	chr15	25435192	25438171	2980	1.18431202030842e-06	SNORD115-9;SNORD115-10;SNORD115-12;SNORD115-5;SNORD115-13	0.703507514588091	0.795859697830507
DMR_215	chr15	25441206	25446432	5227	6.59993951753933e-12	SNORD115-16;SNORD115-19;SNORD115-17;SNORD115-18	0.659293852789901	0.74393356514412
DMR_216	chr15	25448127	25451106	2980	2.61440678904083e-15	SNORD115-19;SNORD115-17;SNORD115-18;SNORD115-21;SNORD115-20;SNORD115-15	0.689600007279082	0.804179467787774
DMR_217	chr15	25454027	25458595	4569	2.01097814405287e-25	SNORD115-15;SNORD115-21;SNORD115-22;PWAR4;SNORD115-23;PAR4;HBII-52-24;SNORD115-24	0.595029951750105	0.695534683085067
DMR_218	chr15	25479953	25482932	2980	1.19452557553069e-15	SNORD115-29;SNORD115-11;SNORD115-43;SNORD115-36;SNORD115-37	0.574634656997028	0.699579646615369
DMR_219	chr15	25487772	25489757	1986	7.07222419199207e-17	SNORD115-40;SNORD115-41	0.641720807906934	0.777237814688863
DMR_220	chr15	31514260	31517970	3711	1.0539326935046e-12		0.611093490886506	0.456085173522417
DMR_221	chr15	35086695	35088447	1753	8.48805763678225e-11	ACTC1;LOC101928174	0.343859878600994	0.280019749363142
DMR_222	chr15	38962417	38965461	3045	1.77069572738552e-12		0.617283520970739	0.797988780031011
DMR_223	chr15	43808693	43810941	2249	9.28785681671144e-06	MAP1A;RNU6-28P	0.425975346436322	0.299052698656469
DMR_224	chr15	47475912	47476515	604	6.93724157479232e-19	SEMA6D	0.397677656696582	0.180599263068267
DMR_225	chr15	48483249	48485279	2031	1.77546392857653e-20	CTXN2	0.312972806323504	0.165932281461679
DMR_226	chr15	62529276	62533589	4314	2.47096086888885e-05		0.748302550401518	0.815535224083846
DMR_227	chr15	62535201	62538635	3435	4.01701691638197e-09		0.672569765527937	0.732537155842352
DMR_228	chr15	63887606	63889965	2360	2.28152977814679e-05	USP3-AS1;FBXL22	0.701407466248977	0.532982861631364
DMR_229	chr15	65677376	65679361	1986	1.49539638138404e-07	IGDCC4	0.476266433576857	0.530369386074903
DMR_230	chr15	70993639	70996373	2735	3.50163755735464e-07	UACA	0.678557848984548	0.520313637536299
DMR_231	chr15	80632645	80636714	4070	0.00546315893128197	LINC00927	0.569502157485234	0.751807278438283
DMR_232	chr15	83238915	83241205	2291	0.00099654143036162	CPEB1	0.281858647590177	0.194749143581178
DMR_233	chr15	93121428	93125832	4405	2.50139965619204e-21		0.705959301384839	0.869498346800031
DMR_234	chr15	93138195	93141556	3362	5.80366940270656e-13		0.715700145505103	0.717685947432509
DMR_235	chr15	96873818	96874060	243	7.37750015235517e-13	NR2F2	0.112902142937931	0.0603495235615573
DMR_236	chr15	97319105	97325437	6333	2.63080696043183e-32	SPATA8-AS1	0.600285073211682	0.756689279869306
DMR_237	chr16	807986	810965	2980	1.66817401612484e-14	MSLN	0.590483589457172	0.590634740677598
DMR_238	chr16	876837	879454	2618	1.96050233146017e-08		0.697931266882832	0.781171701361959
DMR_239	chr16	1212539	1213983	1445	6.81111210250968e-14	CACNA1H	0.618492935366786	0.725324731280157
DMR_240	chr16	8805548	8808118	2571	5.92339154837019e-07	ABAT	0.58598953531809	0.498723582463984
DMR_241	chr16	14279190	14281701	2512	8.58315196313309e-17	MKL2	0.639682780693573	0.432440288581698
DMR_242	chr16	28548930	28550915	1986	6.03233085681557e-13	NUPR1	0.47351198498828	0.331009306821966
DMR_243	chr16	29756140	29757761	1622	6.18814042553844e-10	C16orf54	0.497640368486776	0.659324068595773
DMR_244	chr16	31020551	31022536	1986	6.83883879654723e-10	STX1B	0.404952002366292	0.263410471237907
DMR_245	chr16	46918789	46919306	518	4.8991605013982e-14	GPT2	0.350192595511453	0.208325520651155
DMR_246	chr16	52639666	52644046	4381	3.00359066375714e-25	CASC16	0.468514883382714	0.710666774479845
DMR_247	chr16	56227690	56229595	1906	4.23732902836755e-21	DKFZP434H168;GNAO1	0.338695074021156	0.154415053022482
DMR_248	chr16	57405962	57407947	1986	4.10210496631327e-13	CX3CL1	0.535391028046643	0.397510022887335
DMR_249	chr16	57661354	57663500	2147	1.50401020218368e-06	ADGRG1;GPR56	0.417622201634432	0.33155430139082
DMR_250	chr16	57671590	57674803	3214	2.97888002378691e-28	ADGRG1;GPR56	0.622883077603672	0.462007392188568
DMR_251	chr16	57842031	57845010	2980	3.44986367375535e-20	LOC388282	0.263729564441207	0.395827969115433
DMR_252	chr16	67359307	67362217	2911	6.25896927984693e-05	LRRC36;KCTD19	0.415330423939296	0.332165106738008
DMR_253	chr16	67976050	67980121	4072	2.95140585150691e-10	LCAT;SLC12A4	0.804077024879265	0.702066075660096
DMR_254	chr16	67996865	67999160	2296	5.52130240819951e-22	SLC12A4	0.821842007354486	0.685462753682231
DMR_255	chr16	69871207	69874108	2902	7.02207748028865e-17	WWP2	0.703561337975091	0.520730035132509
DMR_256	chr16	69957196	69959874	2679	5.33133914865313e-24	WWP2	0.788134181364357	0.604129228166467
DMR_257	chr16	71569939	71572138	2200	5.22331385984148e-17	CHST4	0.455159527807751	0.610340524599332
DMR_258	chr16	73176752	73180440	3689	9.37229957874349e-15	C16orf47	0.66657574054774	0.654515712412935
DMR_259	chr16	73514508	73517499	2992	1.09047022875589e-11		0.51128700209044	0.525237054775653
DMR_260	chr16	75272333	75273722	1390	3.47072140084332e-14	BCAR1	0.646911730986741	0.517035026459815
DMR_261	chr16	75281399	75283302	1904	4.25187315013216e-22	BCAR1	0.715468605667579	0.558146293450297
DMR_262	chr16	80602476	80604843	2368	1.09881908415171e-12	LINC01227	0.418214792723392	0.604934920988273
DMR_263	chr16	84438791	84441688	2898	0.000179084496050465	ATP2C2	0.681590813694158	0.580342559085506
DMR_264	chr16	85606072	85610560	4489	1.13339827076477e-15		0.743059733883105	0.572041980993859
DMR_265	chr16	89047737	89052220	4484	1.09309006950742e-13		0.48411863139362	0.606903352821064
DMR_266	chr16	89439931	89441983	2053	7.35541708702649e-13	ANKRD11	0.796923421893757	0.702588620004741
DMR_267	chr16	89763121	89764701	1581	9.30781274612613e-14	SPATA2L	0.876331117734353	0.773145796155639
DMR_268	chr17	697801	700780	2980	3.4914428786898e-16		0.632992042495337	0.482453133376637
DMR_269	chr17	749773	751840	2068	1.56689464455776e-10	NXN	0.616788225079675	0.487086307724487
DMR_270	chr17	2699100	2701085	1986	1.61189964346748e-18	RAP1GAP2	0.397022094868017	0.542540343952989
DMR_271	chr17	7460946	7462974	2029	9.42350720462132e-18	TNFSF13;TNFSF12-TNFSF13	0.275800961921129	0.160420605738014
DMR_272	chr17	7757687	7758372	686	1.96557689719517e-27	KDM6B;TMEM88	0.783876310666768	0.668160043177022
DMR_273	chr17	9862088	9864073	1986	2.47282087398478e-09	GAS7	0.354800900201035	0.301099642653998
DMR_274	chr17	25798401	25800257	1857	7.50295939145657e-20	KSR1	0.358260418324959	0.55783846820212
DMR_275	chr17	35656482	35658467	1986	1.74645357091912e-19	ACACA	0.793182911965432	0.539660587801183
DMR_276	chr17	38510599	38513994	3396	1.06342105018967e-25	RARA	0.740581560219828	0.621071457455123
DMR_277	chr17	38820162	38822147	1986	1.0539326935046e-12	KRT222	0.282605296248954	0.144179519642241
DMR_278	chr17	39342603	39346357	3755	8.76683181567327e-09	KRTAP9-1	0.76789637918187	0.841435698229625
DMR_279	chr17	40994313	40996815	2503	9.56826498542794e-05	PSME3;AOC2	0.661539900435208	0.533484929506192
DMR_280	chr17	41363357	41363898	542	1.62492202489193e-10	NBR1;TMEM106A	0.0572733646614035	0.116954489836733
DMR_281	chr17	41606542	41609683	3142	2.29082353186437e-11	ETV4	0.463568547274114	0.28962729018348
DMR_282	chr17	43920320	43923236	2917	1.07368683518806e-17	SPPL2C;MAPT-AS1;LOC100128977;IMP5	0.653406524492049	0.775943310068562
DMR_283	chr17	46679295	46683741	4447	1.35184502985118e-07	HOXB-AS3;HOXB6;LOC404266	0.432700116276301	0.250820532264378
DMR_284	chr17	46705583	46708168	2586	2.40653097568961e-19		0.49569642437829	0.297585652707615
DMR_285	chr17	50237065	50237450	386	1.92585255653474e-23	CA10	0.453568310133854	0.19665409601727
DMR_286	chr17	54227841	54230820	2980	3.46307276241317e-11	ANKFN1	0.60038456229175	0.724054459312541
DMR_287	chr17	72243373	72245479	2107	1.00999921969823e-05	TTYH2	0.837960738608951	0.880554226079242
DMR_288	chr17	72618563	72620548	1986	6.84501225539000e-12	CD300E	0.489211025903466	0.627761162174883
DMR_289	chr17	73054799	73057789	2991	7.34608675850454e-21	KCTD2	0.717891450120728	0.540499393106815
DMR_290	chr17	73505024	73507522	2499	2.05652085840045e-24	CASKIN2	0.815784517040189	0.715377255080023
DMR_291	chr17	73629133	73629694	562	2.75987580054085e-12	SMIM5;RECQL5;LOC643008	0.415211703591888	0.283089621472988
DMR_292	chr17	73840784	73843249	2466	1.68707577246631e-09	UNC13D;WBP2	0.260481608058029	0.266271112497889
DMR_293	chr17	74867975	74869419	1445	1.1431687837817e-18	MGAT5B	0.410648628286764	0.60274244655912
DMR_294	chr17	75314565	75317776	3212	1.14259577467727e-06	SEPT9	0.37608851490501	0.293347361149211
DMR_295	chr17	75469574	75472483	2910	1.99766759891297e-10	SEPT9	0.509582933395569	0.649439380963493
DMR_296	chr17	76128290	76128914	625	4.36693379017524e-17	TMC8;TMC6	0.281774723978943	0.445846677023952
DMR_297	chr17	76712124	76714797	2674	9.50883771708848e-06	CYTH1	0.380076480380153	0.2515581788054
DMR_298	chr17	76718619	76721586	2968	2.86714529424625e-10	CYTH1	0.738409437860327	0.635538809623711
DMR_299	chr17	77077098	77080023	2926	2.62546852240011e-12	ENGASE	0.689984224045998	0.616124707100362
DMR_300	chr17	78335739	78338526	2788	1.05458645695856e-06	RNF213;LOC100294362	0.857147495019974	0.772536473589704
DMR_301	chr17	80191214	80193287	2074	7.79904604157275e-11	SLC16A3	0.64560666015844	0.537936920843146
DMR_302	chr17	80196605	80199190	2586	2.6217968365505e-11	SLC16A3	0.658496621394886	0.579107943399668
DMR_303	chr17	80561228	80563850	2623	3.18999794150317e-08	FOXK2	0.726432364599311	0.689353417294513
DMR_304	chr18	905094	905262	169	1.03649075152371e-21	ADCYAP1	0.364965437261654	0.134844861944808
DMR_305	chr18	10701007	10703711	2705	7.31108969300957e-15	PIEZO2	0.791795381326032	0.914566951583879
DMR_306	chr18	13610197	13612481	2285	4.02006537182378e-32	MIR4526;LDLRAD4;C18orf1	0.40373116886293	0.206968680125863
DMR_307	chr18	44098960	44101010	2051	6.25111511950296e-11	LOXHD1	0.636370015555325	0.753272138944996
DMR_308	chr18	53067644	53071109	3466	1.24335698873867e-20	TCF4	0.674941000006087	0.453449443161098
DMR_309	chr18	56296277	56296590	314	2.79294060281102e-13	ALPK2	0.68650131456003	0.536106147267801
DMR_310	chr18	74961326	74961521	196	1.54220611457366e-12	GALR1	0.207509724096394	0.0755405136811089
DMR_311	chr18	77960417	77962576	2160	9.4439563680522e-15	PARD6G	0.781393259127974	0.884766034839595
DMR_312	chr19	1355966	1356498	533	5.77295989002273e-21	MUM1	0.614411429652667	0.359756191405385
DMR_313	chr19	3135717	3137702	1986	1.73182890869991e-13	GNA15	0.335804004190495	0.481736934260944
DMR_314	chr19	3961321	3961898	578	0.00144579563643029	DAPK3;MIR637	0.817750004433796	0.733347052092861
DMR_315	chr19	10927179	10929688	2510	2.48787239989583e-26	MIR199A1;DNM2	0.785231087834422	0.641285936776123
DMR_316	chr19	15374290	15376442	2153	1.18199585613554e-24	BRD4	0.814179882217596	0.680451157572736
DMR_317	chr19	17515411	17518390	2980	2.70370892248938e-36	BST2;MVB12A;BISPR	0.269248203378875	0.512411953370331
DMR_318	chr19	20277430	20279415	1986	6.36306497418972e-18	ZNF486	0.267762065513205	0.100908344328269
DMR_319	chr19	21105377	21107362	1986	0.000122503300212471	ZNF85	0.37115776494381	0.217814560724576
DMR_320	chr19	22234461	22236842	2382	5.22331385984148e-17	ZNF257	0.391225138533517	0.278867197646601
DMR_321	chr19	32081803	32083424	1622	4.49431220347233e-17	THEG5	0.616995136713633	0.802503075187048
DMR_322	chr19	34175049	34175491	443	0.00010671200771655	CHST8	0.205316244218244	0.124292598029779
DMR_323	chr19	35629159	35631301	2143	9.13941104232701e-27	FXYD1	0.622448963881514	0.4671234681302
DMR_324	chr19	37997241	37997704	464	5.39020637136023e-12	ZNF793;ZNF793-AS1	0.199999268100566	0.0362866232649866
DMR_325	chr19	40771109	40772730	1622	3.84350084402564e-14	AKT2	0.889895549089339	0.757643388911223
DMR_326	chr19	41508743	41510787	2045	3.23289669921053e-08	CYP2B6	0.620170438543108	0.71284318143914
DMR_327	chr19	42069586	42072603	3018	2.46172942783015e-08	CEACAM21	0.428218770502595	0.297530685846601
DMR_328	chr19	44083278	44085743	2466	0.00036987309506273	PINLYP	0.48733582951607	0.355351901903656
DMR_329	chr19	44904532	44906153	1622	1.36505772501004e-22	ZNF285A;ZNF285	0.300309165823139	0.104268816638497
DMR_330	chr19	47287017	47289209	2193	7.7232025262619e-14	SLC1A5	0.18878516391534	0.30391063909801
DMR_331	chr19	51149620	51152599	2980	3.12244254041499e-17	C19orf81	0.525014718297456	0.693073788232672
DMR_332	chr19	52488972	52490641	1670	1.39236786698746e-16	ZNF350	0.23520406635191	0.112880951963202
DMR_333	chr19	52847132	52848753	1622	4.92702536404785e-16	ZNF610	0.634325296090579	0.796893334695731
DMR_334	chr19	55173631	55175616	1986	1.32662441067208e-05	LILRB4	0.618054252238319	0.72970042181104
DMR_335	chr19	56248298	56250283	1986	3.0226586094341e-13	NLRP9	0.651059221734357	0.795825913973689
DMR_336	chr19	56347572	56349193	1622	2.21179986764926e-07	NLRP11;NLRP4	0.629309249842796	0.741147430428738
DMR_337	chr2	3128424	3131403	2980	3.29890082920271e-11	LINC01250	0.731500167455619	0.659801683631634
DMR_338	chr2	6789452	6791605	2154	9.23314483427172e-11	MIR7515HG;MIR7515	0.593499926555576	0.804936492726966
DMR_339	chr2	23838849	23841755	2907	2.37339673758387e-15	KLHL29	0.652325804538982	0.485528573846789
DMR_340	chr2	27236308	27238272	1965	6.16496512564085e-11	MAPRE3	0.776522271683804	0.813463017542186
DMR_341	chr2	47381294	47383279	1986	9.84381539473136e-11	C2orf61	0.840749068728374	0.810614999312975
DMR_342	chr2	58652762	58657594	4833	1.10305847015445e-05		0.257760189186594	0.17661438793286
DMR_343	chr2	66665691	66669004	3314	6.68114083843215e-18	MEIS1-AS2;MEIS1	0.430267863037861	0.274151775194845
DMR_344	chr2	80531519	80532073	555	2.32081894590589e-29	CTNNA2;LRRTM1	0.36845780406741	0.0825667261306821
DMR_345	chr2	87019430	87021323	1894	1.36026765860635e-13	CD8A	0.734291187230676	0.871804870401981
DMR_346	chr2	89159242	89163021	3780	1.20482535940527e-14		0.667499397390646	0.826881796507756
DMR_347	chr2	99278992	99281955	2964	1.33037848937205e-17	MGAT4A	0.562252026961926	0.767305226073437
DMR_348	chr2	128421978	128422538	561	2.40861639930632e-17	LIMS2	0.576452086710575	0.428168063323291
DMR_349	chr2	133035383	133040572	5190	6.34378174850015e-07		0.641671482158026	0.694876998496672
DMR_350	chr2	177020409	177023577	3169	2.97857503898063e-13		0.437754668626169	0.29559500097547
DMR_351	chr2	186603085	186603548	464	7.04286337620187e-23	FSIP2;LOC101927196	0.449682224741164	0.25235318648138
DMR_352	chr2	206627095	206630306	3212	5.51508557407773e-08	NRP2	0.575507628973141	0.46923109978158
DMR_353	chr2	219266939	219268328	1390	2.44067528486688e-20	CTDSP1;MIR26B	0.854783263515049	0.701367024108346
DMR_354	chr2	220323656	220326851	3196	5.42851566479115e-24	SPEG	0.515261107641397	0.334154523858927
DMR_355	chr2	223185202	223185857	656	3.31113558932382e-10		0.527875414251127	0.421119780677624
DMR_356	chr2	225810945	225812930	1986	1.47072895254347e-07	DOCK10	0.563426284181418	0.712972256262089
DMR_357	chr2	231191282	231193286	2005	3.62021320281078e-15	SP140L	0.0852152958469855	0.160501940909098
DMR_358	chr2	234295287	234297634	2348	9.80686691266479e-07	DGKD	0.721063626449557	0.488252603936404
DMR_359	chr2	241563650	241566235	2586	5.97974493195116e-14	GPR35	0.220270028449949	0.355498199033371
DMR_360	chr2	242437443	242440547	3105	1.29350180205013e-05	STK25	0.891645286810929	0.861477988069624
DMR_361	chr2	242840099	242842782	2684	5.32348508184669e-15	LINC01237	0.810267527769259	0.666519850552805
DMR_362	chr20	4795651	4797272	1622	1.81110740232765e-13	RASSF2	0.563350424034429	0.724720165183756
DMR_363	chr20	5450907	5452892	1986	2.05852690254388e-16	LOC643406	0.729897792656497	0.825254211577603
DMR_364	chr20	11898265	11900799	2535	8.72731147099844e-30	BTBD3	0.489147750132263	0.216671363352554
DMR_365	chr20	13200894	13201026	133	1.38998298225108e-17	ISM1	0.203370472766099	0.0923727759562492
DMR_366	chr20	19868596	19870581	1986	1.72042104899885e-16	RIN2	0.587467741153339	0.418078913227824
DMR_367	chr20	23009325	23014199	4875	1.14360030809997e-19		0.72098405250235	0.871792249158299
DMR_368	chr20	24929548	24931533	1986	3.0693743721341e-18	CST7	0.353717072039183	0.590555948355475
DMR_369	chr20	29993341	29995326	1986	2.28167630428373e-16	DEFB121	0.478285769014375	0.597212049764651
DMR_370	chr20	35488171	35489560	1390	1.19739911641374e-14	C20orf117;SOGA1	0.835600144366721	0.745638439699557
DMR_371	chr20	43936725	43937512	788	8.98846701809978e-09	MATN4;RBPJL	0.546965840497802	0.391729019624095
DMR_372	chr20	62581256	62583875	2620	3.39838501885015e-26	UCKL1;UCKL1AS;UCKL1-AS1	0.781352607381508	0.633044133761771
DMR_373	chr21	19617839	19618319	481	2.77881349045492e-20	CHODL	0.382059518871034	0.13025792547777
DMR_374	chr21	34754526	34758641	4116	2.1228776621646e-15		0.384352545656259	0.490242363213967
DMR_375	chr21	40822468	40824089	1622	2.93401237162801e-16	SH3BGR	0.65253661860734	0.521132294675429
DMR_376	chr21	40983001	40985692	2692	1.62268935284629e-10	B3GALT5-AS1;B3GALT5;C21orf88	0.324195285364008	0.177933341692551
DMR_377	chr22	17678745	17682456	3712	2.5726422253846e-12	CECR1	0.676891300213346	0.563265929716043
DMR_378	chr22	24823415	24825308	1894	9.92449486903322e-12	ADORA2A	0.588666505651566	0.715935242362678
DMR_379	chr22	25615107	25616728	1622	4.65306360176843e-12	CRYBB2	0.695505411296773	0.774639649756924
DMR_380	chr22	28837638	28840344	2707	5.32042070017599e-15	TTC28	0.286809890307739	0.0666305825722687
DMR_381	chr22	30476097	30476310	214	1.71967668470469e-24	HORMAD2;HORMAD2-AS1	0.581118753223382	0.321384372356392
DMR_382	chr22	32650004	32651989	1986	8.25869071965785e-18	SLC5A4	0.578558091505505	0.755812859870839
DMR_383	chr22	36012864	36014518	1655	4.95694066770253e-08	MB	0.694271716440959	0.619675699250541
DMR_384	chr22	36681247	36684012	2766	1.07927013610358e-25	MYH9;MIR6819	0.724263876620138	0.586548546740756
DMR_385	chr22	37677735	37679783	2049	1.4621912135748e-30	CYTH4	0.310244432406642	0.474751551387499
DMR_386	chr22	38092396	38094017	1622	3.40530212170708e-19	TRIOBP	0.227775681337886	0.11931137632787
DMR_387	chr22	41571931	41574168	2238	4.62866573432208e-13	EP300	0.913836426785955	0.834734364604423
DMR_388	chr22	43039635	43043825	4191	5.33577564044178e-40	CYB5R3	0.607692412650184	0.381226942964245
DMR_389	chr22	43090725	43092699	1975	2.18577558869673e-08	A4GALT	0.786482856147611	0.650322630084923
DMR_390	chr22	43355127	43357070	1944	7.45988432621929e-16	PACSIN2	0.693528452286429	0.467976163610823
DMR_391	chr22	44258540	44258748	209	4.3459395611623e-16	SULT4A1	0.357150941186011	0.159570294919443
DMR_392	chr22	44576058	44578401	2344	0.0201979568267609	PARVG	0.412021468590462	0.496773179005462
DMR_393	chr22	45596565	45597266	702	3.82665116785595e-12	C22orf9;MIR1249	0.659451458442994	0.819674980443755
DMR_394	chr22	45607030	45610413	3384	1.84436852414672e-09	KIAA0930;C22orf9	0.57838080028354	0.440401559642844
DMR_395	chr22	46506621	46509596	2976	1.35597752274843e-05	MIRLET7A3;LOC400931;MIRLET7B	0.840317798265509	0.787749247152778
DMR_396	chr3	10331513	10333598	2086	2.47562164093e-06	GHRLOS;GHRL	0.895777807517443	0.8506802997907
DMR_397	chr3	10805964	10808943	2980	8.20485561796834e-13	LOC285370	0.605779777230967	0.548412907770211
DMR_398	chr3	11622807	11625525	2719	1.40686240669029e-19	VGLL4	0.543859877437626	0.302033014975147
DMR_399	chr3	21791202	21793240	2039	0.000314943917784831	ZNF385D	0.236767926044122	0.105235815258806
DMR_400	chr3	25214424	25217403	2980	4.67454790129965e-10	RARB	0.623556934817671	0.773243707957376
DMR_401	chr3	26750912	26753891	2980	3.15386866129948e-17	LRRC3B	0.622463612801149	0.81316924501882
DMR_402	chr3	33699969	33702699	2731	3.34834163559379e-28	CLASP2	0.56864647687095	0.226800974213183
DMR_403	chr3	38008918	38011894	2977	1.16910353902385e-14	CTDSPL;MIR26A1	0.801867486544424	0.689540423793203
DMR_404	chr3	45983165	45985934	2770	1.92490677131164e-06	CXCR6;FYCO1	0.746107100621098	0.789212565292743
DMR_405	chr3	46607995	46608362	368	2.62546852240011e-12	LRRC2	0.388911655663913	0.231813876704709
DMR_406	chr3	48505439	48507905	2467	4.65862167779101e-05	TREX1;ATRIP	0.459706993173468	0.373319616796239
DMR_407	chr3	52001322	52003787	2466	0.000729574882121554	PCBP4;ABHD14B	0.306479663144982	0.27178303383369
DMR_408	chr3	52812520	52814912	2393	2.67313207772479e-11	ITIH1	0.51285380740659	0.629004012787818
DMR_409	chr3	52868539	52870800	2262	7.05648395364854e-27	MUSTN1;TMEM110-MUSTN1	0.75344783360815	0.563861366264002
DMR_410	chr3	111717158	111719557	2400	2.03356157694899e-10	TAGLN3	0.360120880865414	0.25280286905961
DMR_411	chr3	112358677	112360458	1782	1.09482766316816e-12	CCDC80	0.243308521888685	0.13721093398107
DMR_412	chr3	116162701	116164686	1986	1.85561037794454e-19	LSAMP	0.253639862362013	0.106683380569172
DMR_413	chr3	124838490	124840475	1986	2.43846722794529e-11	SLC12A8	0.74234920916162	0.625724198336832
DMR_414	chr3	132842268	132843889	1622	1.338206118567e-16	TMEM108	0.480125867372205	0.639912572688754
DMR_415	chr3	147071554	147075281	3728	3.33664430391131e-11		0.275727857885045	0.148548220308164
DMR_416	chr3	147105454	147107242	1789	6.43305682636005e-15	ZIC4	0.437786886920366	0.255671446148861
DMR_417	chr3	147122176	147125046	2871	5.00207125811551e-14	ZIC4	0.404657417725785	0.267124065787264
DMR_418	chr3	164913017	164915100	2084	2.44584199623901e-33	SLITRK3	0.397635583903976	0.131640575910128
DMR_419	chr3	181440806	181442831	2026	6.22473955618406e-14	SOX2OT	0.509803313344823	0.302278733041247
DMR_420	chr3	184036466	184039419	2954	3.16390185442667e-11	EIF4G1	0.545768392213454	0.442472996047203
DMR_421	chr3	192443934	192446012	2079	6.19501963199673e-28	FGF12	0.264040622079665	0.0887058308328707
DMR_422	chr3	193807093	193810114	3022	1.35479706535112e-13		0.466163165697493	0.636866294566239
DMR_423	chr3	194929177	194932175	2999	2.80066946719672e-20	XXYLT1;C3orf21	0.710959416895585	0.56011199961651
DMR_424	chr3	195539846	195542825	2980	2.29150807207694e-14	MUC4	0.724725290953582	0.856111458879098
DMR_425	chr3	196064295	196065916	1622	4.23732902836755e-21	TM4SF19;TM4SF19-TCTEX1D2	0.45189684365042	0.660181385995305
DMR_426	chr4	850800	853683	2884	3.25185209032002e-12	GAK	0.930324400788384	0.90399921871297
DMR_427	chr4	1166758	1167221	464	4.19809490151105e-14	LOC100130872-SPON2;SPON2	0.486838101607038	0.329071886177695
DMR_428	chr4	3370373	3372900	2528	7.86034754839501e-11	RGS12	0.376424560705056	0.240823029447647
DMR_429	chr4	3576006	3579139	3134	5.29225043569342e-13	LINC00955	0.611064636712378	0.677571726705253
DMR_430	chr4	8135859	8138457	2599	3.53042826497046e-09	ABLIM2	0.887184353000975	0.918897698202304
DMR_431	chr4	8394948	8397806	2859	4.70588209194267e-15	ACOX3	0.725466122729951	0.505232929034246
DMR_432	chr4	15374632	15377162	2531	6.74387943182326e-06	C1QTNF7;LOC101929095	0.77771442229696	0.716143117831223
DMR_433	chr4	15470888	15472787	1900	2.46826321737605e-16	CC2D2A	0.236533812317439	0.0638195324996789
DMR_434	chr4	38857039	38859020	1982	1.18018402196875e-13	TLR6	0.141511839085368	0.245001757870319
DMR_435	chr4	41613130	41615950	2821	2.05239399626256e-09	LIMCH1	0.498777011786241	0.371272431688111
DMR_436	chr4	46391208	46391619	412	9.97325368139545e-20	GABRA2	0.314664433850068	0.0812058650217375
DMR_437	chr4	54968842	54972169	3328	2.03356157694899e-10		0.51543215758916	0.368266065105011
DMR_438	chr4	113440315	113443236	2922	2.17064606201994e-24		0.327554905937935	0.139961089510098
DMR_439	chr4	122686370	122686833	464	1.64606796191471e-18	PP12613;TMEM155;LOC100192379	0.308599889933864	0.0957471018673213
DMR_440	chr4	135246696	135250902	4207	7.18616820067245e-12		0.788714167564029	0.903469297021916
DMR_441	chr4	155311753	155314248	2496	5.75652945621823e-14	DCHS2	0.591612305716886	0.747489811048175
DMR_442	chr4	165897855	165899476	1622	7.09249595143117e-15	TRIM61	0.465838564303146	0.371651752565997
DMR_443	chr4	176733828	176735813	1986	1.18993695979848e-11	GPM6A	0.421082238411755	0.495576405336213
DMR_444	chr4	184929890	184932135	2246	5.65671085020794e-06	STOX2	0.897805505279803	0.925698109067254
DMR_445	chr5	758060	760645	2586	7.50852708840162e-11		0.621617771795563	0.559226935982837
DMR_446	chr5	1224095	1225602	1508	1.29560393524391e-13	SLC6A19;SLC6A18	0.654279115468588	0.770868731810589
DMR_447	chr5	2130127	2133106	2980	2.39750284819107e-16		0.619527151997327	0.748960611190847
DMR_448	chr5	14439499	14442253	2755	4.36455704840697e-25	TRIO	0.783977779343008	0.559101929594168
DMR_449	chr5	32098277	32100267	1991	1.91684370317932e-08	PDZD2	0.829756238919247	0.730082586960922
DMR_450	chr5	36065320	36067775	2456	1.20679839124298e-12	UGT3A2	0.374135461884282	0.237967160649449
DMR_451	chr5	43006727	43011100	4374	3.14349901741823e-08		0.135381495599727	0.155911148550518
DMR_452	chr5	43019867	43020744	878	1.0285447431177e-18	LOC648987	0.141325781488509	0.23351594872656
DMR_453	chr5	50671543	50676406	4864	1.71080310062714e-23	LOC642366	0.365100978196129	0.189226722448401
DMR_454	chr5	58651756	58654730	2975	8.49388616391393e-16	PDE4D	0.677358577666901	0.493112976108963
DMR_455	chr5	67481619	67485701	4083	2.52460733521205e-15	LOC102467655	0.773018976775418	0.733264454569474
DMR_456	chr5	78365569	78366032	464	4.34629311944497e-19	DMGDH;BHMT2	0.489777690952668	0.294270026320618
DMR_457	chr5	78407186	78409245	2060	1.6038342827311e-11	BHMT	0.465907090597135	0.294360731143567
DMR_458	chr5	80528529	80530150	1622	1.44916295922569e-21	CKMT2;RNU5E-1;RNU5D-1;RNU5E;RNU5D	0.587769173274868	0.354400282909901
DMR_459	chr5	87438828	87441588	2761	4.65619306337746e-13		0.310443332213925	0.153984271259795
DMR_460	chr5	87988376	87992877	4502	4.46548677987159e-08		0.343565056861532	0.204670420893208
DMR_461	chr5	95767610	95768177	568	3.87590246531395e-11	PCSK1;LOC101929710	0.228773215587394	0.0962979220670049
DMR_462	chr5	118690723	118691297	575	1.03476838790077e-14	TNFAIP8	0.498452167786628	0.70751362810078
DMR_463	chr5	131630928	131631391	464	4.40086700106524e-16	SLC22A4	0.28823403798836	0.449037437744818
DMR_464	chr5	132113573	132113768	196	5.28506964276913e-12	SEPT8	0.262712425475639	0.1279477504266
DMR_465	chr5	140089612	140092591	2980	6.63655675172616e-12	VTRNA1-1	0.172146786798305	0.205133717350842
DMR_466	chr5	140207228	140207729	502	3.75101160440234e-10	PCDHA6;PCDHA1;PCDHA2;PCDHA3;PCDHA4;PCDHA5	0.501706569143793	0.324638817649053
DMR_467	chr5	140235203	140235817	615	3.00306511786432e-11	PCDHA10;PCDHA1;PCDHA2;PCDHA3;PCDHA4;PCDHA5;PCDHA6;PCDHA7;PCDHA8;PCDHA9	0.464174714795686	0.292803094895752
DMR_468	chr5	140261517	140262041	525	7.79475069197065e-19	PCDHA7;PCDHA12;PCDHA6;PCDHA10;PCDHA4;PCDHA11;PCDHA8;PCDHA1;PCDHA2;PCDHA9;PCDHA5;PCDHA13;PCDHA3	0.49195083723077	0.224359150885918
DMR_469	chr5	140418176	140422415	4240	1.97353567377105e-06		0.350509619516964	0.176307545594956
DMR_470	chr5	140429363	140431846	2484	3.21360472997565e-13	PCDHB1;LOC101926905	0.314224750907997	0.192317456351294
DMR_471	chr5	140723223	140723740	518	3.84267538148513e-15	PCDHGA2;PCDHGA3;PCDHGA1	0.442413093400342	0.253598058364041
DMR_472	chr5	140743548	140744158	611	5.36735934601424e-27	PCDHGA5;PCDHGA1;PCDHGA2;PCDHGA3;PCDHGB1;PCDHGA4;PCDHGB2	0.473902991549799	0.28319396401208
DMR_473	chr5	140749503	140750160	658	5.73936737807792e-18	PCDHGA4;PCDHGB3;PCDHGA1;PCDHGA5;PCDHGB1;PCDHGA3;PCDHGA2;PCDHGB2	0.356346066751359	0.202180776649073
DMR_474	chr5	140753155	140753801	647	4.23300619925453e-26	PCDHGA6;PCDHGA1;PCDHGA2;PCDHGA3;PCDHGB1;PCDHGA4;PCDHGB2;PCDHGA5;PCDHGB3	0.433978327726909	0.223861468968879
DMR_475	chr5	140772054	140772517	464	3.99882252585917e-19	PCDHGA8;PCDHGA1;PCDHGA2;PCDHGA3;PCDHGB1;PCDHGA4;PCDHGB2;PCDHGA5;PCDHGB3;PCDHGA6;PCDHGA7;PCDHGB4	0.47552234256736	0.27891453681698
DMR_476	chr5	140796860	140797323	464	2.78367296504701e-10	PCDHGA4;PCDHGA9;PCDHGA1;PCDHGB1;PCDHGB6;PCDHGB3;PCDHGB7;PCDHGA6;PCDHGA8;PCDHGA10;PCDHGA5;PCDHGB4;PCDHGA3;PCDHGA2;PCDHGB2;PCDHGA7;PCDHGB5	0.363371587938763	0.190313453292987
DMR_477	chr5	140800242	140800860	619	1.76038267210287e-13	PCDHGA4;PCDHGA9;PCDHGA1;PCDHGA11;PCDHGB1;PCDHGB6;PCDHGB3;PCDHGB7;PCDHGA6;PCDHGA8;PCDHGA10;PCDHGA5;PCDHGB4;PCDHGA3;PCDHGA2;PCDHGA7;PCDHGB2;PCDHGB5	0.482963219698992	0.312373964000659
DMR_478	chr5	140810028	140810491	464	2.99965494211661e-17	PCDHGA4;PCDHGA11;PCDHGA9;PCDHGA1;PCDHGB1;PCDHGB6;PCDHGA12;PCDHGB3;PCDHGB7;PCDHGA6;PCDHGA8;PCDHGA10;PCDHGA5;PCDHGB4;PCDHGA3;PCDHGA2;PCDHGB2;PCDHGA7;PCDHGB5	0.411488042806112	0.251310843174504
DMR_479	chr5	161273940	161277151	3212	7.96558875749603e-26	GABRA1	0.211679895045221	0.113322295765952
DMR_480	chr5	163721743	163725228	3486	4.08239636598137e-14		0.387233833527943	0.358331095545722
DMR_481	chr5	163892513	163895832	3320	8.11430244787968e-21	LOC101927835	0.635445938063603	0.820933663749267
DMR_482	chr5	170288644	170288863	220	8.88882968710417e-14	RANBP17	0.52951469822701	0.350669146541967
DMR_483	chr5	172304249	172307128	2880	5.08218713054964e-09	ERGIC1	0.696396167674261	0.536080734374044
DMR_484	chr5	176784303	176786288	1986	6.84208118579483e-13	RGS14	0.315163371576434	0.428911776628401
DMR_485	chr5	180230727	180231267	541	6.16842863259423e-26	MGAT1	0.296152562038214	0.510183421435431
DMR_486	chr6	3444337	3446322	1986	9.50169717096822e-07	SLC22A23	0.834929989875803	0.883140428007889
DMR_487	chr6	10554197	10556873	2677	3.68012448978932e-13	GCNT2	0.472807796347817	0.348816271347987
DMR_488	chr6	15503851	15506452	2602	2.40872342307816e-17	JARID2	0.616859666139186	0.412289336633109
DMR_489	chr6	17282516	17282883	368	1.66050554469535e-17	RBM24	0.444856366683172	0.232906716878191
DMR_490	chr6	25040600	25044535	3936	1.72681094847962e-10	FAM65B	0.58815928932852	0.703375637792524
DMR_491	chr6	26756154	26760239	4086	2.49744656352257e-19		0.426531503301102	0.183957995669133
DMR_492	chr6	27258432	27259019	588	5.21162968103546e-17		0.371214592018977	0.159415077476011
DMR_493	chr6	27511359	27514968	3610	6.10059463010167e-28		0.33228796033619	0.137833718816612
DMR_494	chr6	28057976	28060200	2225	3.19796403959835e-13	ZSCAN12P1;ZSCAN12L1	0.587594884774099	0.358683543515958
DMR_495	chr6	28175690	28176277	588	5.51091302553717e-16		0.316017620126151	0.112377215539171
DMR_496	chr6	28226757	28227124	368	2.83830338382127e-22	ZKSCAN4;NKAPL	0.430412546612588	0.216670220835762
DMR_497	chr6	28302818	28305097	2280	5.6327695940237e-38	ZSCAN31;ZNF323	0.388729723009246	0.124709097385039
DMR_498	chr6	28410219	28411840	1622	3.89882688864298e-18	ZSCAN23	0.242929595441822	0.0647529871269696
DMR_499	chr6	28476964	28483659	6696	1.10041713847679e-11	GPX6	0.70074610026487	0.792473046282788
DMR_500	chr6	28493061	28495508	2448	1.19445374762102e-23	GPX5	0.574442927254406	0.742389938471528
DMR_501	chr6	28503418	28506442	3025	3.96686515083055e-18		0.465393734936989	0.338814172160021
DMR_502	chr6	28508791	28513279	4489	7.27321381747689e-11		0.18074443531648	0.0874130431158321
DMR_503	chr6	28555917	28559405	3489	1.54212856314929e-07	SCAND3	0.294453824039905	0.197324766501297
DMR_504	chr6	28583855	28584270	416	1.73478830950427e-35		0.520738380766777	0.337178718356651
DMR_505	chr6	28602219	28603730	1512	3.35913035785918e-88		0.279677110589589	0.0822209905969795
DMR_506	chr6	28675622	28679949	4328	3.36714743207966e-08		0.41908514730317	0.275385677050056
DMR_507	chr6	28740899	28746593	5695	3.17761709465484e-09		0.392786462599368	0.251448091988949
DMR_508	chr6	28776798	28779968	3171	2.86358444367424e-18		0.318500654197437	0.131748225736045
DMR_509	chr6	28919613	28923715	4103	2.34580096667362e-05		0.278869104075596	0.187261602462735
DMR_510	chr6	28956110	28957097	988	1.32674152553562e-42		0.343867462111275	0.1452947503626
DMR_511	chr6	28961537	28965241	3705	1.34258187837968e-13	ZNF311	0.784575171576517	0.855421614681418
DMR_512	chr6	29428916	29432132	3217	1.16811758652782e-20	OR2H1	0.61468739430625	0.749275559402046
DMR_513	chr6	29520719	29521918	1200	1.8764051322067e-70		0.397659039448251	0.135895348230457
DMR_514	chr6	29587995	29591009	3015	9.48634191685024e-07	GABBR1	0.847285142050052	0.811479044570307
DMR_515	chr6	29598928	29599621	694	2.99144121831079e-05	GABBR1	0.778009941800275	0.670350927946179
DMR_516	chr6	29795925	29796587	663	9.00800158636309e-41	HLA-G	0.371532273082307	0.192257926722609
DMR_517	chr6	29943169	29943711	543	3.52149850417642e-24	HCG9	0.406309425722189	0.214544087919313
DMR_518	chr6	29944961	29945192	232	5.24514286509818e-13	HCG9	0.115290916815094	0.0697739038050582
DMR_519	chr6	29974666	29975658	993	2.0211214911875e-39	HLA-J;NCRNA00171	0.231201547731186	0.113753922521339
DMR_520	chr6	30038449	30039831	1383	1.59511090127947e-19	RNF39	0.685469070550206	0.528017972514453
DMR_521	chr6	30077297	30081181	3885	6.75851764989285e-06	TRIM31	0.658153913792007	0.655573863925478
DMR_522	chr6	30094686	30096021	1336	2.2470478467892e-59		0.460437720843395	0.210099758465489
DMR_523	chr6	30104181	30106190	2010	2.40910542604053e-16	TRIM40	0.602788145312926	0.750322148049447
DMR_524	chr6	30173840	30178657	4818	2.74459946860755e-09	TRIM26	0.741222140330808	0.666969180536897
DMR_525	chr6	30227879	30228298	420	3.3105931351964e-21	HLA-L	0.35474945799583	0.183608425299482
DMR_526	chr6	30418479	30419082	604	2.22055268804359e-10		0.140960845487785	0.114975798333691
DMR_527	chr6	30431461	30431885	425	4.22513372408555e-29		0.235768618812843	0.0924556889853605
DMR_528	chr6	30580873	30582766	1894	4.38957715346796e-15	PPP1R10	0.43121978441879	0.290783617614528
DMR_529	chr6	30645714	30648641	2928	6.23437187830184e-06	KIAA1949	0.431050691900621	0.341069064633958
DMR_530	chr6	30651130	30652519	1390	2.23055827404175e-15	KIAA1949	0.0989637757677825	0.24319227102417
DMR_531	chr6	30953879	30957835	3957	2.70736915580424e-08	MUC21	0.757224302350358	0.815219927524392
DMR_532	chr6	31087541	31089244	1704	1.7155713713312e-13	CDSN;PSORS1C1	0.632798530611823	0.732917028021591
DMR_533	chr6	31105309	31107514	2206	2.0831437286438e-05	PSORS1C1;PSORS1C2	0.53732390877125	0.569180716000378
DMR_534	chr6	31430071	31433201	3131	8.27986254706437e-05	HCP5	0.170974529568567	0.243356075299022
DMR_535	chr6	31539303	31542341	3039	2.67999112602806e-18	LTA;TNF	0.695985266345166	0.792004404464395
DMR_536	chr6	31592169	31593558	1390	2.89632233989862e-05	BAT2;PRRC2A	0.891390158296093	0.833614006349805
DMR_537	chr6	31600116	31600791	676	8.32256331029222e-09	BAT2	0.886392661813279	0.832441182423876
DMR_538	chr6	31650734	31651704	971	4.28571292385772e-42		0.6132942381843	0.428463298835082
DMR_539	chr6	31696116	31696529	414	1.67452946613626e-30	DDAH2	0.739990867607253	0.53083263147145
DMR_540	chr6	31732441	31735572	3132	4.44316168007756e-08	C6orf26;SAPCD1-AS1;VWA7;C6orf27	0.707616903070244	0.637659212682437
DMR_541	chr6	31745802	31748894	3093	0.00011520316309748	VARS;C6orf27;VWA7	0.868773481094642	0.844928378510768
DMR_542	chr6	31759033	31761770	2738	5.57806700319241e-15	VARS	0.795453238763001	0.794757100884366
DMR_543	chr6	31854062	31855587	1526	0.00014012932920198	EHMT2	0.868591195709615	0.858017057015831
DMR_544	chr6	31859497	31861133	1637	2.34580096667362e-05	EHMT2	0.872178615986547	0.868217089634382
DMR_545	chr6	31934506	31938164	3659	1.87650200044902e-23	SKIV2L;STK19;DOM3Z	0.845978025495303	0.794315328217467
DMR_546	chr6	32010513	32012679	2167	8.48971334387997e-15	TNXB	0.721715126004577	0.832290265068819
DMR_547	chr6	32014396	32043526	29131	3.68525084111549e-33	TNXB	0.676354675645674	0.744114966981905
DMR_548	chr6	32051162	32053138	1977	6.78037123492462e-11	TNXB	0.763414089715327	0.831710445767254
DMR_549	chr6	32064046	32064352	307	1.52341875599391e-09	TNXB	0.592575377115838	0.47900852473699
DMR_550	chr6	32083305	32088182	4878	2.51280423963988e-07	ATF6B	0.657427080505919	0.607189703992939
DMR_551	chr6	32094034	32096455	2422	0.00292041781327948	ATF6B	0.248444440054992	0.220931655740066
DMR_552	chr6	32116784	32117041	258	5.83663136474226e-15	PRRT1	0.444700430917358	0.311863393150507
DMR_553	chr6	32118188	32118563	376	2.27253438657619e-25	PRRT1	0.547954366258735	0.41380776542868
DMR_554	chr6	32120728	32121052	325	6.32586082669022e-22	PPT2;PRRT1	0.530297154295547	0.32045980083355
DMR_555	chr6	32122504	32123197	694	2.91747543475544e-05	PPT2	0.285681976245522	0.203103795655641
DMR_556	chr6	32134857	32135472	616	1.57667249483099e-20	EGFL8	0.848256137340688	0.757783522106006
DMR_557	chr6	32149592	32152874	3283	2.32765292433716e-14	AGER	0.82213144689585	0.724241676050689
DMR_558	chr6	32164353	32164954	602	8.25311899484807e-07	GPSM3;NOTCH4	0.323292545444042	0.153253913088855
DMR_559	chr6	32177024	32179595	2572	0.00214095548654853	NOTCH4	0.75395563289802	0.800885854313085
DMR_560	chr6	32183487	32186812	3326	8.46978517888712e-05	NOTCH4	0.774920904331472	0.83682179105643
DMR_561	chr6	32407291	32409276	1986	2.07264073016772e-07	HLA-DRA	0.208141771913422	0.309377764242067
DMR_562	chr6	32551842	32552060	219	9.42462974803709e-18	HLA-DRB1	0.501006476872357	0.345198084334862
DMR_563	chr6	32729391	32729765	375	3.55483085506413e-10	HLA-DQB2	0.634953336719007	0.545897791523714
DMR_564	chr6	32799004	32802041	3038	9.55326075383328e-09	TAP2	0.841144965695369	0.790632320053167
DMR_565	chr6	32805516	32805990	475	1.95974142891601e-11	TAP2	0.122743674246798	0.183607131221792
DMR_566	chr6	32907246	32909458	2213	3.3703256774974e-05	HLA-DMB	0.228385258863368	0.28837804100881
DMR_567	chr6	33039542	33045337	5796	5.12494802333381e-13	HLA-DPA1;HLA-DPB1	0.354098888994657	0.470976443304242
DMR_568	chr6	33048022	33049150	1129	1.73094856624081e-38	HLA-DPB1	0.594220839150122	0.345934491105139
DMR_569	chr6	33084376	33084946	571	5.23953864557676e-20	HLA-DPB2	0.181388389057175	0.0797323959852551
DMR_570	chr6	33090118	33093505	3388	1.30757251578058e-06	HLA-DPB2	0.712965532270471	0.787782976185928
DMR_571	chr6	33094671	33097493	2823	1.76534400302388e-13	HLA-DPB2	0.578996904118186	0.709726549381648
DMR_572	chr6	33132248	33145063	12816	7.86454321618935e-37	COL11A2	0.621566860644091	0.723455230654734
DMR_573	chr6	33161279	33161474	196	8.51057498927835e-24	COL11A2;RXRB	0.518990619770207	0.250197017855941
DMR_574	chr6	33162652	33164518	1867	1.60739474580959e-30	RXRB	0.815533550682162	0.719727891391825
DMR_575	chr6	33172986	33173732	747	4.94111566167075e-21	HSD17B8	0.295071936323505	0.428722542653349
DMR_576	chr6	33247544	33249408	1865	7.98938710872341e-06	WDR46	0.837366098266388	0.7945983107366
DMR_577	chr6	33259568	33260978	1411	9.48624139668769e-07	RGL2	0.83450133130198	0.780155410826944
DMR_578	chr6	33262225	33264907	2683	3.78384894200315e-08	RGL2	0.84116278955155	0.785912496240253
DMR_579	chr6	33271143	33274957	3815	2.13469530539784e-09	TAPBP	0.819702160132754	0.766556857872056
DMR_580	chr6	33283755	33284728	974	7.33143990404304e-06	ZBTB22	0.863924502195764	0.817242966344433
DMR_581	chr6	33288964	33289439	476	3.75728527144955e-18	DAXX	0.768014776592221	0.691737961044203
DMR_582	chr6	33381862	33383251	1390	1.59702559017835e-07	PHF1	0.819752251520887	0.751217307107683
DMR_583	chr6	33865259	33869077	3819	2.14857225232861e-06		0.725151322592447	0.790379746741338
DMR_584	chr6	34481180	34483489	2310	1.19811133718877e-07	PACSIN1	0.678247889549476	0.544960358427581
DMR_585	chr6	35264766	35266751	1986	1.94294623408721e-06	DEF6	0.142463931176338	0.225868173438893
DMR_586	chr6	41167192	41169177	1986	4.63085299780707e-12	TREML2	0.506125110674665	0.610359715041442
DMR_587	chr6	41253226	41255211	1986	2.94995961517205e-12	TREM1	0.5983833662635	0.723213674066356
DMR_588	chr6	43456173	43458084	1912	4.09335971323771e-19	TJAP1	0.753054224063221	0.620178174331427
DMR_589	chr6	49680367	49681988	1622	1.93887852088352e-10	CRISP2	0.509970660127464	0.410059191901975
DMR_590	chr6	50817156	50817743	588	7.04277434771196e-13		0.324642389716077	0.146127600879376
DMR_591	chr6	68595154	68600618	5465	1.2881533388729e-08		0.66426067560993	0.720712664222448
DMR_592	chr6	84232924	84235695	2772	2.9627200489114e-14	PRSS35	0.765157282273724	0.892064433623104
DMR_593	chr6	88853960	88856605	2646	1.28371282439392e-17	CNR1	0.702726061670077	0.850667782280942
DMR_594	chr6	99272806	99273678	873	4.42604121040971e-23		0.34850534384175	0.124748482606654
DMR_595	chr6	100050368	100051063	696	1.26775909175485e-17		0.302684588769088	0.111563966205989
DMR_596	chr6	111886722	111889862	3141	1.61239730788682e-07	TRAF3IP2;TRAF3IP2-AS1	0.601165331862676	0.530683834737272
DMR_597	chr6	112374572	112376862	2291	1.7924654431198e-05	WISP3	0.629999059859263	0.7391167228295
DMR_598	chr6	127840575	127840873	299	1.42032853350303e-14	C6orf174;SOGA3	0.229725603221998	0.0836819549647241
DMR_599	chr6	133562438	133562549	112	8.51057498927835e-24	EYA4	0.331715337873179	0.0814280221076337
DMR_600	chr6	136846294	136848780	2487	0.000256679586847472	MAP7	0.424201787279308	0.270856167068612
DMR_601	chr6	147124214	147126394	2181	7.78249737128473e-07	C6orf103;LOC729176;KATNBL1P6;ADGB	0.754357699337833	0.710323751338965
DMR_602	chr6	152700502	152703652	3151	9.79349214148082e-18	SYNE1-AS1;SYNE1	0.410624801505311	0.258980484895959
DMR_603	chr6	154360299	154360666	368	7.11694111924479e-21	OPRM1	0.409050469436084	0.130303956970741
DMR_604	chr6	158437936	158440003	2068	8.15646922733856e-11	SYNJ2	0.799862924250341	0.679833580805894
DMR_605	chr6	162863422	162866250	2829	2.12345181305191e-09	PARK2	0.679045128610638	0.816601719370912
DMR_606	chr6	163729165	163732234	3070	2.82885073373282e-08	PACRG;LOC285796;PACRG-AS1	0.710543023993146	0.827407086227811
DMR_607	chr6	166510363	166513403	3041	5.94869224242219e-07		0.575992078913682	0.559030883828817
DMR_608	chr6	167262408	167264393	1986	8.88499073709183e-12	RPS6KA2	0.742497220995815	0.867833089214002
DMR_609	chr6	167534953	167537331	2379	5.94444674315481e-16	CCR6	0.570444295266392	0.729941239245258
DMR_610	chr6	167808078	167815886	7809	2.21607720356835e-13		0.632227712627261	0.75727164010867
DMR_611	chr6	168480708	168484137	3430	2.55319934130939e-06	FRMD1	0.792411172918127	0.868630574361235
DMR_612	chr6	169652807	169654845	2039	1.20928623867949e-07	THBS2	0.370022741158502	0.22330732579296
DMR_613	chr7	180016	182871	2856	1.85218124861294e-16		0.714655365984533	0.823741958718092
DMR_614	chr7	921172	924508	3337	0.00175646825567998	C7orf20;GET4	0.836032593977592	0.731613186509646
DMR_615	chr7	960294	960803	510	1.90040681477645e-15	ADAP1	0.520478380564761	0.643333067576337
DMR_616	chr7	1093568	1094957	1390	1.00749725160411e-12	C7orf50;GPR146	0.748799724134844	0.652941929084838
DMR_617	chr7	1162463	1164634	2172	1.98968545302766e-17	C7orf50	0.793787820622832	0.63148688601117
DMR_618	chr7	1246984	1249569	2586	1.96024508461337e-14		0.787854244485841	0.857160083237738
DMR_619	chr7	2802546	2803009	464	2.52507683862554e-19	GNA12	0.662961518066417	0.486875940690443
DMR_620	chr7	4745444	4748253	2810	3.64417782163944e-23	FOXK1	0.773080561154137	0.649446012135133
DMR_621	chr7	12627575	12629813	2239	3.10874257055446e-11	SCIN	0.697457206473028	0.808970381492992
DMR_622	chr7	20833069	20835703	2635	2.29082353186437e-11		0.309011083222036	0.165409822162098
DMR_623	chr7	22232166	22234626	2461	3.83471546703906e-06	RAPGEF5	0.689510325559493	0.537363774190078
DMR_624	chr7	25607309	25610883	3575	2.48704846206938e-13		0.703279825409502	0.843058798881222
DMR_625	chr7	27137458	27141833	4376	5.13667398075529e-42	HOTAIRM1;HOXA2	0.667290687073522	0.394988111123936
DMR_626	chr7	27192045	27192632	588	5.5131569192177e-17	HOXA-AS3	0.412712763376561	0.137121645769532
DMR_627	chr7	27225016	27225249	234	1.25861524171205e-22	HOXA11AS;HOXA11	0.476472677924574	0.227575482883627
DMR_628	chr7	29184734	29186775	2042	8.82758899648779e-06	CHN2;CPVL	0.242843456842712	0.194034865624024
DMR_629	chr7	37488838	37489039	202	2.72211760924055e-14	ELMO1	0.287649585507704	0.0633827988202126
DMR_630	chr7	56159598	56161219	1622	2.03938641864698e-14	PHKG1	0.426620697908115	0.265485814194063
DMR_631	chr7	57712351	57715330	2980	2.08274506046133e-09		0.787650716879035	0.8585088625872
DMR_632	chr7	63666725	63668710	1986	2.43846722794529e-11	ZNF735	0.753093998405105	0.822367463424276
DMR_633	chr7	75595214	75597984	2771	4.87223066914932e-17	POR	0.669616182582838	0.496120362199376
DMR_634	chr7	79083940	79084135	196	2.50531476473601e-16	MAGI2	0.352081596228538	0.164659163641043
DMR_635	chr7	91808511	91809337	827	2.21764896917285e-14	CYP51A1-AS1	0.353047449673992	0.223304283605177
DMR_636	chr7	94284026	94285033	1008	6.52087021044917e-48	SGCE;PEG10	0.229289819279681	0.0691386614514935
DMR_637	chr7	94286187	94286311	125	1.64488389638552e-14	SGCE;PEG10	0.535637970228562	0.489684069232815
DMR_638	chr7	96625406	96628394	2989	3.39376667011927e-25	DLX6AS;DLX6-AS1	0.379961063144695	0.171055166692567
DMR_639	chr7	99690134	99692934	2801	1.89323238748211e-08	MCM7;MIR25;MIR93;MIR106B	0.774330709557487	0.663866348327337
DMR_640	chr7	100880285	100884117	3833	1.27138972474353e-06	CLDN15;FIS1	0.727273593354752	0.605741232607721
DMR_641	chr7	100941363	100944448	3086	7.59064640506367e-09		0.394962053623443	0.291844537437646
DMR_642	chr7	102552052	102554037	1986	6.75680574167917e-09	LRRC17;FBXL13	0.532175530401989	0.331019196858538
DMR_643	chr7	112120448	112122069	1622	5.97980799783258e-17	C7orf53;LSMEM1	0.817271923020425	0.675375832031031
DMR_644	chr7	120968645	120969310	666	3.69559939015226e-22	WNT16	0.3578581528725	0.196104290791297
DMR_645	chr7	130131786	130131987	202	2.49038792453742e-17	MEST;MESTIT1	0.627761448713435	0.586011690822332
DMR_646	chr7	134230973	134235318	4346	0.000431930720417814	AKR1B15	0.377620232990849	0.395508064496097
DMR_647	chr7	136553772	136553937	166	5.29689235296661e-20	CHRM2	0.341576192968177	0.10329782585074
DMR_648	chr7	142494105	142494785	681	4.68951922193694e-06		0.307467180782796	0.151605993189258
DMR_649	chr7	143087239	143090451	3213	5.66968242769314e-18	EPHA1	0.680392350031538	0.518400052876974
DMR_650	chr7	143582446	143582833	388	8.46260083356679e-18	FAM115A;TCAF1	0.394224532048026	0.158617730807544
DMR_651	chr7	150758681	150760357	1677	2.75668105068429e-11	SLC4A2	0.721768872073744	0.613789417565893
DMR_652	chr7	153109272	153112683	3412	1.44338923095759e-14		0.710948989901267	0.823277377705593
DMR_653	chr7	155023143	155026122	2980	4.80989675985783e-14		0.747070929567216	0.733006151124604
DMR_654	chr7	157808799	157810838	2040	3.08257084949478e-10	PTPRN2	0.425835434530438	0.329306008427409
DMR_655	chr8	1197363	1201757	4395	0.000332657879490018		0.679908884547848	0.786534843738247
DMR_656	chr8	1624402	1626387	1986	1.06915500385883e-05	DLGAP2	0.692936852449124	0.824134956378108
DMR_657	chr8	1992717	1994355	1639	1.51563108787117e-10	MYOM2	0.214876553942737	0.282855124144598
DMR_658	chr8	6418846	6420831	1986	2.28924796444094e-08	ANGPT2;MCPH1	0.607295654225666	0.368152670189845
DMR_659	chr8	11666253	11666925	673	4.98671279078509e-23	FDFT1	0.309467614566017	0.142149862667117
DMR_660	chr8	12990737	12991374	638	1.54131752410005e-13	DLC1	0.189059106990709	0.0762013906757718
DMR_661	chr8	19539217	19541246	2030	2.49744656352257e-19	CSGALNACT1	0.581504546192205	0.693479509551964
DMR_662	chr8	20830938	20832938	2001	2.99957652884424e-15	LOC286114	0.687485253641809	0.853405490701244
DMR_663	chr8	24296881	24299395	2515	1.49278908842285e-14	ADAM7;LOC101929294	0.636895132448384	0.78237537001148
DMR_664	chr8	39171858	39173843	1986	7.53483503397225e-13	ADAM5P;ADAM5	0.54343797126078	0.419398500950007
DMR_665	chr8	39441354	39443339	1986	2.4836650433204e-15	ADAM18	0.76444371024071	0.872046900690851
DMR_666	chr8	41516192	41519711	3520	4.94917172388625e-11	ANK1;MIR486-2;MIR486;MIR486-1	0.783884871913742	0.692088928723025
DMR_667	chr8	49531867	49535161	3295	1.36269702634742e-10	LOC101929217;LOC101929268	0.663964183363409	0.541297613863827
DMR_668	chr8	50821901	50822488	588	3.51707301693168e-11	SNTG1	0.320924617225761	0.126223253253337
DMR_669	chr8	57032637	57035681	3045	2.48704846206938e-13		0.702772990395682	0.840288879183836
DMR_670	chr8	60959411	60962390	2980	6.81070059681804e-17		0.620652099968101	0.782422716461881
DMR_671	chr8	65291498	65291961	464	1.36976429909888e-23	MIR124-2	0.395539038352392	0.120530629008759
DMR_672	chr8	91093818	91095803	1986	7.5387225992532e-11	CALB1	0.458062346801787	0.350743133772175
DMR_673	chr8	93029106	93031713	2608	5.82068032512907e-14	RUNX1T1	0.497931649845283	0.675031679435374
DMR_674	chr8	105430168	105432161	1994	2.61233895184812e-08	DPYS	0.444844815705598	0.526231305195856
DMR_675	chr8	114447964	114449415	1452	1.2539071919287e-05	CSMD3	0.236537355675389	0.0776395068020519
DMR_676	chr8	118145954	118147700	1747	4.94111566167075e-21	SLC30A8	0.58358990598577	0.781867522269045
DMR_677	chr8	120682847	120687514	4668	1.0832108319669e-12		0.76039095140258	0.5988043071601
DMR_678	chr8	124193270	124196427	3158	1.82023059474754e-14	FAM83A	0.485513623079548	0.615343733157543
DMR_679	chr8	144160002	144163868	3867	5.89970247558643e-09		0.476993185622078	0.442604488558378
DMR_680	chr8	145019243	145019912	670	3.0771333669917e-18	PLEC1;MIR661	0.833956045998879	0.693093326847453
DMR_681	chr8	145537610	145540075	2466	2.18829352284602e-15	HSF1;DGAT1	0.743983598052918	0.596651896452365
DMR_682	chr9	36275886	36277871	1986	1.99044892341133e-10	GNE	0.650470377415063	0.481780653032986
DMR_683	chr9	125794827	125796927	2101	0.00140507101839937	GPR21;RABGAP1	0.73255152980126	0.633989529443429
DMR_684	chr9	130712002	130714752	2751	2.12214498986588e-06	FAM102A	0.723193617797581	0.591170016182182
DMR_685	chr9	130852340	130854325	1986	2.56333216365245e-06	SLC25A25	0.749044607335202	0.531291174890985
DMR_686	chr9	131683229	131685406	2178	7.48760632783525e-17	PHYHD1	0.673355622131929	0.482307613852117
