# Supplementary material for: DNA methylation analysis of the epigenome in oral squamous cell carcinoma
Source: Hum Genomics. 2026 Jan 5;20:30. doi: 10.1186/s40246-025-00899-3 (PMC12870976; doi:10.1186/s40246-025-00899-3)
Supplement: Supplementary file 4 — Supplementary Material 4. [file 40246_2025_899_MOESM4_ESM.txt]

id	CHR	MAPINFO	gene	feature	cgi	AveExpr	t	P.Val	adj.P.Val	C_AVG	N_AVG	deltaBeta
cg05850769	14	88470085	GPR65	TSS1500	opensea	0.704138454	-6.047792475	8.34E-05	0.003791592	0.57605836	0.832218549	-0.256160189
cg21931115	10	23026758		IGR	opensea	0.499817083	-6.110841607	7.62E-05	0.003791592	0.429572146	0.570062021	-0.140489876
cg11420685	1	102303127	OLFM3	Body	opensea	0.647556695	-6.112043282	7.61E-05	0.003791592	0.501515182	0.793598209	-0.292083027
cg24851364	10	57390306		IGR	shore	0.162886192	6.103673175	7.70E-05	0.003791592	0.277580183	0.048192202	0.22938798
cg05747357	11	1970665	MRPL23	Body	shore	0.708083067	6.172778678	6.98E-05	0.003791592	0.793205	0.622961133	0.170243867
cg13098091	11	46397979	MIR4688	Body	shore	0.662213471	7.896722285	7.39E-06	0.003791592	0.712857681	0.611569261	0.10128842
cg01222290	12	53242112	KRT78	Body	opensea	0.73040115	-6.256645078	6.20E-05	0.003791592	0.685382723	0.775419577	-0.090036854
cg14514991	1	158737820	OR6N1	TSS1500	opensea	0.549922469	-6.142504401	7.28E-05	0.003791592	0.430361122	0.669483815	-0.239122694
cg01232121	8	58177661		IGR	shelf	0.519105035	-6.371803478	5.28E-05	0.003791592	0.372356928	0.665853142	-0.293496213
cg00925717	16	23313148	SCNN1B	TSS1500	shore	0.200724492	6.096891418	7.77E-05	0.003791592	0.261435959	0.140013026	0.121422933
cg03912954	9	140773129	CACNA1B	Body	island	0.169461837	6.069167534	8.08E-05	0.003791592	0.287831385	0.051092289	0.236739096
cg17210999	1	224954584		IGR	opensea	0.692499461	-7.247708742	1.65E-05	0.003791592	0.531201754	0.853797168	-0.322595414
cg25903177	11	69876296		IGR	opensea	0.776395628	6.501216865	4.42E-05	0.003791592	0.819717135	0.733074122	0.086643013
cg10526031	3	73523895	PDZRN3	TSS200	opensea	0.822318179	-6.360113925	5.37E-05	0.003791592	0.726811172	0.917825186	-0.191014014
cg20571119	1	182118862		IGR	opensea	0.663521059	-6.304717554	5.80E-05	0.003791592	0.593312803	0.733729315	-0.140416512
cg14813741	21	19859651		IGR	opensea	0.534340968	-7.416245184	1.33E-05	0.003791592	0.39865083	0.670031105	-0.271380275
cg10696445	11	1314859	TOLLIP	Body	shore	0.762710233	6.159110447	7.12E-05	0.003791592	0.805782431	0.719638034	0.086144396
cg15208638	14	73739337	PAPLN	Body	opensea	0.55954969	6.659283168	3.57E-05	0.003791592	0.676239332	0.442860047	0.233379284
cg16525709	1	157465994		IGR	opensea	0.036712781	-6.311061491	5.75E-05	0.003791592	0.031440472	0.04198509	-0.010544618
cg16384429	7	86768944		IGR	opensea	0.677789845	-6.625084116	3.73E-05	0.003791592	0.54923835	0.80634134	-0.25710299
cg24881910	1	157672074	FCRL3	TSS1500	opensea	0.692817967	-6.767889488	3.08E-05	0.003791592	0.573741286	0.811894648	-0.238153362
cg13759797	5	71896539	LOC102477328	Body	opensea	0.552208703	-6.256251917	6.21E-05	0.003791592	0.399745541	0.704671865	-0.304926323
cg19777470	15	78633455	CRABP1	Body	island	0.252338877	6.106495673	7.67E-05	0.003791592	0.394283113	0.110394641	0.283888472
cg06026160	21	34766787		IGR	opensea	0.587883625	-6.835274285	2.82E-05	0.003791592	0.481240308	0.694526941	-0.213286632
cg07830828	20	33601744	TRPC4AP	Body	opensea	0.781877008	6.332595123	5.58E-05	0.003791592	0.83330587	0.730448146	0.102857724
cg00399483	18	49868378	DCC	Body	island	0.329864658	6.905849624	2.57E-05	0.003791592	0.492928426	0.16680089	0.326127535
cg26625211	7	75510996	RHBDD2	5'UTR	shelf	0.834258223	6.824958842	2.86E-05	0.003791592	0.887387736	0.78112871	0.106259026
cg10597379	2	235978434		IGR	opensea	0.802800068	-6.315454819	5.71E-05	0.003791592	0.729705518	0.875894618	-0.146189099
cg01967465	2	28761640	PLB1	Body	opensea	0.933930336	-6.047884139	8.33E-05	0.003791592	0.91620711	0.951653562	-0.035446452
cg01528287	6	108010793		IGR	opensea	0.935977243	-6.156595524	7.14E-05	0.003791592	0.92549174	0.946462746	-0.020971006
cg05615459	16	25435582		IGR	opensea	0.64642262	-7.236243886	1.67E-05	0.003791592	0.536848395	0.755996846	-0.219148451
cg02250442	9	124090921	GSN	Body	opensea	0.757656005	6.602691813	3.85E-05	0.003791592	0.811142818	0.704169192	0.106973626
cg22232164	1	32610876	KPNA6	Body	opensea	0.400284459	-7.132129595	1.91E-05	0.003791592	0.223021938	0.577546981	-0.354525043
cg06224178	8	131360571	ASAP1	Body	opensea	0.626846341	7.188804397	1.78E-05	0.003791592	0.763233767	0.490458914	0.272774853
cg10939691	2	45155408		IGR	island	0.140831642	8.428111056	3.97E-06	0.003791592	0.223403303	0.05825998	0.165143323
cg00326440	3	102429652		IGR	opensea	0.666479161	-7.54202764	1.14E-05	0.003791592	0.518435182	0.814523141	-0.296087959
cg19201725	2	53486155		IGR	opensea	0.664066296	-6.512044819	4.36E-05	0.003791592	0.588917695	0.739214896	-0.150297202
cg02876466	10	80735988	LOC283050	Body	shore	0.852608877	-6.531031316	4.24E-05	0.003791592	0.793990344	0.911227409	-0.117237065
cg23195256	12	128882787	TMEM132C	Body	opensea	0.573800424	-6.323698544	5.65E-05	0.003791592	0.45555594	0.692044907	-0.236488967
cg26062037	7	94536261	PPP1R9A	TSS1500	shore	0.799163749	-6.195375288	6.76E-05	0.003791592	0.706511122	0.891816376	-0.185305254
cg26785234	6	32135803	EGFL8	3'UTR	shore	0.725069314	6.037539367	8.46E-05	0.003791592	0.799019307	0.651119321	0.147899986
cg17930365	1	171636428		IGR	shelf	0.667458239	-6.186887955	6.84E-05	0.003791592	0.534905729	0.800010749	-0.26510502
cg04396850	12	127256977		IGR	opensea	0.4854418	-7.157519865	1.85E-05	0.003791592	0.403825806	0.567057794	-0.163231987
cg09904497	18	76737834		IGR	island	0.193301683	6.253342561	6.23E-05	0.003791592	0.295795204	0.090808162	0.204987042
cg25714012	20	31785695	BPIFA4P	Body	opensea	0.533294499	-7.036342153	2.16E-05	0.003791592	0.4053107	0.661278297	-0.255967596
cg22457323	11	112647450		IGR	opensea	0.815072656	-6.055055858	8.25E-05	0.003791592	0.731922291	0.898223022	-0.166300731
cg27277486	11	5223349	OR51V1	TSS1500	opensea	0.580651448	-6.376820499	5.25E-05	0.003791592	0.462796689	0.698506207	-0.235709517
cg10177799	13	78180325	SCEL-AS1	Body	opensea	0.506138586	-6.043673505	8.38E-05	0.003791592	0.385666278	0.626610895	-0.240944616
cg11698788	11	7598125	PPFIBP2	Body	opensea	0.477329217	6.138804731	7.32E-05	0.003791592	0.569986478	0.384671956	0.185314522
cg02225639	1	198419433		IGR	opensea	0.703531944	-6.102999008	7.70E-05	0.003791592	0.577465099	0.829598789	-0.25213369
cg11132908	8	108683907		IGR	opensea	0.523353065	-6.572789683	4.01E-05	0.003791592	0.397633588	0.649072543	-0.251438955
cg02830545	8	15094487	SGCZ	Body	island	0.290494431	6.098049853	7.76E-05	0.003791592	0.434814332	0.146174531	0.288639801
cg10606698	6	76203642	FILIP1	TSS200	opensea	0.466767728	6.33422584	5.57E-05	0.003791592	0.667815894	0.265719562	0.402096333
cg11820028	7	152210030		IGR	opensea	0.295156644	-6.277848464	6.02E-05	0.003791592	0.167388734	0.422924555	-0.255535821
cg09545579	17	79377548	BAHCC1	Body	island	0.703108994	7.195777016	1.76E-05	0.003791592	0.811466639	0.594751349	0.216715289
cg04289454	9	136832434	VAV2	Body	shore	0.645935826	-8.031510801	6.29E-06	0.003791592	0.516212741	0.77565891	-0.259446169
cg02638052	1	176501831	PAPPA2	5'UTR	opensea	0.400341376	-6.337404873	5.54E-05	0.003791592	0.35485855	0.445824201	-0.090965651
cg09963138	15	25903149		IGR	opensea	0.638512183	-6.226810982	6.47E-05	0.003791592	0.484702974	0.792321392	-0.307618417
cg21292473	1	181683239	CACNA1E	Body	opensea	0.545152765	-6.887233475	2.63E-05	0.003791592	0.47679126	0.613514269	-0.13672301
cg01534629	5	177102007		IGR	shelf	0.752976169	-6.48751716	4.50E-05	0.003791592	0.673401869	0.832550468	-0.159148599
cg06606575	11	62304165	AHNAK	5'UTR	opensea	0.827186782	6.192131362	6.79E-05	0.003791592	0.902982409	0.751391156	0.151591254
cg04876396	6	75157010	LOC101928516	Body	opensea	0.549101565	-6.484411537	4.52E-05	0.003791592	0.436984754	0.661218376	-0.224233622
cg19624420	14	48541885		IGR	opensea	0.670615944	-6.877914881	2.66E-05	0.003791592	0.54920585	0.792026037	-0.242820187
cg16354620	11	6643663	DCHS1	Body	opensea	0.680114375	-6.608622982	3.82E-05	0.003791592	0.600457644	0.759771107	-0.159313462
cg14287089	17	72983046	CDR2L	TSS1500	shore	0.465568322	-6.448378489	4.75E-05	0.003791592	0.363708079	0.567428565	-0.203720486
cg01367322	6	33283796	ZBTB22	Body	shore	0.678596477	7.25938136	1.62E-05	0.003791592	0.726382057	0.630810898	0.095571158
cg16662451	17	18647507	FBXW10	5'UTR	opensea	0.69442147	6.228683411	6.45E-05	0.003791592	0.799057207	0.589785733	0.209271474
cg11136040	5	76865535		IGR	opensea	0.657059947	-6.883082124	2.65E-05	0.003791592	0.521824189	0.792295706	-0.270471517
cg27402634	3	156536860		IGR	shore	0.830609792	-6.268691789	6.10E-05	0.003791592	0.732158662	0.929060922	-0.196902259
cg22637722	2	20303595		IGR	opensea	0.671088181	-6.103936072	7.69E-05	0.003791592	0.606010632	0.73616573	-0.130155098
cg08189790	5	76547849	PDE8B	Body	opensea	0.810050323	-6.072701217	8.04E-05	0.003791592	0.714719032	0.905381614	-0.190662583
cg12015761	22	31607650	LIMK2	TSS1500	shore	0.683167401	6.082925046	7.93E-05	0.003791592	0.749015559	0.617319242	0.131696317
cg06641651	13	36244928	MIR548F5	Body	opensea	0.764926969	-7.708523773	9.28E-06	0.003791592	0.646509549	0.883344389	-0.23683484
cg10878194	11	28819885		IGR	opensea	0.553161206	-6.451470314	4.73E-05	0.003791592	0.423647342	0.68267507	-0.259027728
cg17110400	17	40932224	WNK4	TSS1500	shore	0.473352781	6.741393373	3.19E-05	0.003791592	0.592411682	0.35429388	0.238117802
cg04027961	2	6635950		IGR	island	0.786425462	-6.091326756	7.83E-05	0.003791592	0.678480205	0.894370718	-0.215890513
cg18811155	9	19161909		IGR	opensea	0.092152216	-6.856072133	2.74E-05	0.003791592	0.044941776	0.139362655	-0.094420879
cg23527366	3	52010415	ABHD14A	Body	shore	0.799411311	6.320577572	5.67E-05	0.003791592	0.883550377	0.715272245	0.168278132
cg17105332	9	122130826	BRINP1	5'UTR	shore	0.193111539	6.753704597	3.14E-05	0.003791592	0.313639354	0.072583725	0.241055629
cg10980791	13	108118957	FAM155A	Body	opensea	0.441709024	-6.107831094	7.65E-05	0.003791592	0.319084269	0.564333779	-0.24524951
cg27004669	22	28010598		IGR	island	0.4410095	6.366255706	5.32E-05	0.003791592	0.523602996	0.358416005	0.165186991
cg19492512	2	69419859	ANTXR1	Body	opensea	0.675411846	-6.303729263	5.81E-05	0.003791592	0.577411079	0.773412612	-0.196001533
cg25763788	6	78172950	HTR1B	1stExon	island	0.22211294	6.062844464	8.16E-05	0.003791592	0.335048571	0.109177309	0.225871262
cg13052768	17	4581836	PELP1	Body	opensea	0.493453282	-6.831288546	2.83E-05	0.003791592	0.353145538	0.633761025	-0.280615486
cg21782813	7	2030301	MAD1L1	Body	shore	0.713810141	6.885370801	2.64E-05	0.003791592	0.775199464	0.652420818	0.122778646
cg24238849	20	21686715	PAX1	Body	island	0.305977625	6.360441669	5.37E-05	0.003791592	0.465218846	0.146736404	0.318482442
cg17465050	17	76951132		IGR	opensea	0.627303455	-6.476125907	4.57E-05	0.003791592	0.509575212	0.745031699	-0.235456487
cg14560571	9	131395967	WDR34	3'UTR	opensea	0.827221471	7.226238486	1.69E-05	0.003791592	0.868832265	0.785610677	0.083221588
cg09341730	19	40269534	LEUTX	5'UTR	opensea	0.617616146	-6.924914608	2.50E-05	0.003791592	0.464588425	0.770643868	-0.306055443
cg25617157	2	6381715		IGR	shelf	0.676294825	-6.235182347	6.39E-05	0.003791592	0.509488988	0.843100663	-0.333611675
cg16739092	20	17519424	BFSP1	Body	opensea	0.261885285	-6.788603977	3.00E-05	0.003791592	0.185401361	0.338369208	-0.152967846
cg11215870	16	31484722	TGFB1I1	Body	shore	0.670632295	6.089798638	7.85E-05	0.003791592	0.73240522	0.608859371	0.123545849
cg25425769	11	5153502	OR52A5	1stExon	opensea	0.679306928	-6.673340271	3.50E-05	0.003791592	0.544817143	0.813796713	-0.26897957
cg00516449	5	33936756	RXFP3	5'UTR	island	0.172583841	6.389175447	5.16E-05	0.003791592	0.279239545	0.065928137	0.213311408
cg18437625	12	111655507	CUX2	Body	opensea	0.406136799	-7.106036346	1.98E-05	0.003791592	0.31239879	0.499874807	-0.187476016
cg11553755	6	43458554	TJAP1	5'UTR	opensea	0.791669821	6.168942967	7.02E-05	0.003791592	0.860043769	0.723295873	0.136747896
cg13202751	5	1446443	SLC6A3	TSS1500	island	0.330955195	6.472506872	4.60E-05	0.003791592	0.48414381	0.177766581	0.306377229
cg09622169	7	75649662	STYXL1	Body	opensea	0.189347969	6.255178998	6.21E-05	0.003791592	0.245552596	0.133143341	0.112409256
cg08979571	19	408233	C2CD4C	Body	island	0.678836616	6.378821105	5.23E-05	0.003791592	0.742772325	0.614900906	0.127871419
cg19260547	12	89351310		IGR	opensea	0.776271736	-6.165829317	7.05E-05	0.003791592	0.682346579	0.870196893	-0.187850314
cg07309697	2	190817950		IGR	opensea	0.740611226	-6.075227084	8.02E-05	0.003791592	0.61631197	0.864910483	-0.248598513
cg18624562	17	26022275		IGR	opensea	0.671551398	-6.192286797	6.79E-05	0.003791592	0.58180305	0.761299746	-0.179496696
cg13677341	3	36563024	STAC	Body	opensea	0.561903928	-7.005459882	2.25E-05	0.003791592	0.449615576	0.67419228	-0.224576704
cg09955919	11	61534763	MYRF	Body	opensea	0.766905566	-6.505289148	4.40E-05	0.003791592	0.716372139	0.817438993	-0.101066854
cg19080979	7	135469037		IGR	opensea	0.598825982	-6.202501425	6.69E-05	0.003791592	0.488225702	0.709426263	-0.221200561
cg19084053	4	189548707		IGR	shelf	0.49796496	-7.82209921	8.08E-06	0.003791592	0.394667677	0.601262243	-0.206594566
cg12478874	15	80263632	BCL2A1	1stExon	opensea	0.201592326	-6.674551615	3.49E-05	0.003791592	0.083912066	0.319272586	-0.235360519
cg27235337	1	2334785	RER1	3'UTR	shore	0.733101591	6.420197598	4.94E-05	0.003791592	0.840523501	0.62567968	0.214843822
cg10307052	17	21065542	DHRS7B	Body	opensea	0.762030402	6.297428668	5.86E-05	0.003791592	0.837638565	0.68642224	0.151216324
cg05095591	3	147129184	ZIC1	Body	shore	0.276430892	7.035752064	2.17E-05	0.003791592	0.444478601	0.108383183	0.336095418
cg10256255	2	174890794		IGR	island	0.733266865	6.479413424	4.55E-05	0.003791592	0.802829853	0.663703878	0.139125975
cg11827912	11	26370576	ANO3	Body	opensea	0.667395957	-6.942792556	2.45E-05	0.003791592	0.556488551	0.778303363	-0.221814812
cg02819387	4	178230486	NEIL3	TSS1500	shore	0.52964829	-6.196207243	6.75E-05	0.003791592	0.451902565	0.607394016	-0.155491451
cg26089643	11	45747994		IGR	opensea	0.592688125	-6.198957657	6.73E-05	0.003791592	0.526507367	0.658868883	-0.132361515
cg18420965	4	66535145	EPHA5	Body	shore	0.220902746	7.93936533	7.02E-06	0.003791592	0.353659291	0.0881462	0.265513091
cg00017562	6	164769886		IGR	opensea	0.703586533	-6.43766776	4.82E-05	0.003791592	0.55738992	0.849783147	-0.292393226
cg02040688	4	28754311		IGR	opensea	0.740842244	-6.733837552	3.23E-05	0.003791592	0.595296225	0.886388264	-0.291092039
cg02245810	22	51017432	CPT1B	TSS1500	shore	0.733599304	6.329896134	5.60E-05	0.003791592	0.824825833	0.642372776	0.182453057
cg07616094	11	43581175	MIR670	TSS200	opensea	0.629186121	-8.049891505	6.16E-06	0.003791592	0.514366867	0.744005376	-0.229638509
cg23676900	4	12798849		IGR	opensea	0.65813501	-6.158405415	7.12E-05	0.003791592	0.565988961	0.750281059	-0.184292098
cg25866059	21	46222388	UBE2G2	TSS1500	island	0.055244475	6.574743048	4.00E-05	0.003791592	0.065678296	0.044810653	0.020867642
cg23615393	1	159683683	CRP	Body	opensea	0.533081739	-6.128035738	7.44E-05	0.003791592	0.406388687	0.659774791	-0.253386104
cg11185518	14	66578193		IGR	opensea	0.793147609	-6.655685985	3.58E-05	0.003791592	0.680222212	0.906073006	-0.225850794
cg20533291	22	43269058	PACSIN2	Body	shelf	0.610842805	6.040922398	8.42E-05	0.003791592	0.733680392	0.488005217	0.245675176
cg04406400	2	19975417		IGR	opensea	0.732586314	-6.723384001	3.27E-05	0.003791592	0.632509099	0.83266353	-0.200154431
cg18953724	13	27341747		IGR	opensea	0.781591027	-6.051801868	8.29E-05	0.003791592	0.676180677	0.887001378	-0.210820702
cg10608681	5	37723176	WDR70	Body	opensea	0.356056908	-7.196590017	1.76E-05	0.003791592	0.17009224	0.542021576	-0.371929336
cg11655410	7	78870151	MAGI2	Body	opensea	0.510547231	-7.017715666	2.22E-05	0.003791592	0.387998044	0.633096417	-0.245098373
cg02979167	3	73627223	PDZRN3	Body	opensea	0.563473911	-7.660072801	9.85E-06	0.003791592	0.45076678	0.676181041	-0.225414261
cg19078851	12	103370729		IGR	opensea	0.355664677	-6.396407499	5.11E-05	0.003791592	0.254845509	0.456483844	-0.201638335
cg24313101	18	73026674		IGR	opensea	0.77027658	-6.776494844	3.05E-05	0.003791592	0.704227653	0.836325508	-0.132097854
cg02075221	19	51376639	KLK2	TSS200	opensea	0.588142422	-8.330101309	4.44E-06	0.003791592	0.49217773	0.684107114	-0.191929384
cg22606684	2	129252477		IGR	shore	0.639907123	6.271039419	6.08E-05	0.003791592	0.739804246	0.540010001	0.199794246
cg12223839	18	53302039	TCF4	Body	opensea	0.580875936	-7.090413707	2.02E-05	0.003791592	0.44686346	0.714888413	-0.268024953
cg26106948	3	27766284		IGR	shore	0.284715199	8.095790471	5.83E-06	0.003791592	0.411109412	0.158320986	0.252788427
cg15175599	20	11833806	LINC00687	Body	opensea	0.586003944	-7.322405373	1.50E-05	0.003791592	0.438278065	0.733729822	-0.295451757
cg15654027	8	7682866	DEFB105A	TSS1500	opensea	0.742406359	-6.345012372	5.48E-05	0.003791592	0.644678128	0.840134591	-0.195456463
cg20016665	1	4327481		IGR	opensea	0.469570914	-6.346774155	5.47E-05	0.003791592	0.383680087	0.55546174	-0.171781653
cg13738686	3	185599118		IGR	opensea	0.620801376	-6.158597361	7.12E-05	0.003791592	0.444083428	0.797519323	-0.353435895
cg13107083	12	20645331	PDE3A	Body	opensea	0.246872241	-8.405049315	4.07E-06	0.003791592	0.107522372	0.386222109	-0.278699737
cg17374439	5	2511220		IGR	opensea	0.519596234	-7.07589887	2.06E-05	0.003791592	0.405248165	0.633944302	-0.228696138
cg02719051	11	122735061	CRTAM	Body	opensea	0.552585002	-9.317437651	1.49E-06	0.003791592	0.467502692	0.637667313	-0.170164621
cg07639558	14	27200359		IGR	opensea	0.657732556	-6.801560426	2.95E-05	0.003791592	0.536747074	0.778718038	-0.241970964
cg08792700	9	86911279	SLC28A3	Body	opensea	0.246536785	-6.285282197	5.96E-05	0.003791592	0.131130138	0.361943433	-0.230813295
cg25266521	6	78362057		IGR	shore	0.655558394	-6.21911769	6.54E-05	0.003791592	0.548497335	0.762619453	-0.214122118
cg04996115	16	31195254	FUS	Body	shelf	0.566669868	7.146095061	1.88E-05	0.003791592	0.705529331	0.427810405	0.277718926
cg11905045	2	27234094	MAPRE3	5'UTR	opensea	0.677657657	-6.687912295	3.43E-05	0.003791592	0.590117731	0.765197582	-0.175079851
cg18239753	6	62995963	KHDRBS2	1stExon	island	0.283697487	7.099115056	2.00E-05	0.003791592	0.457899468	0.109495506	0.348403962
cg24711515	5	3753718		IGR	opensea	0.492852821	-6.521306464	4.30E-05	0.003791592	0.399922801	0.585782841	-0.18586004
cg10409302	4	185942292		IGR	island	0.234376798	7.483276522	1.23E-05	0.003791592	0.34917627	0.119577325	0.229598944
cg14487644	10	104184138	CUEDC2	Body	shelf	0.837247852	6.843353328	2.79E-05	0.003791592	0.872565002	0.801930703	0.070634299
cg24676538	1	25716794	RHCE	Body	opensea	0.373898797	-6.409147323	5.02E-05	0.003791592	0.328794578	0.419003017	-0.090208439
cg20647285	12	122287782	HPD	Body	opensea	0.653347436	-8.405831753	4.07E-06	0.003791592	0.572745489	0.733949384	-0.161203895
cg22664560	20	40261655		IGR	opensea	0.592177218	-7.211706128	1.73E-05	0.003791592	0.428159843	0.756194593	-0.32803475
cg07536102	17	74073527	GALR2	3'UTR	island	0.351716873	6.317063104	5.70E-05	0.003791592	0.460933633	0.242500112	0.21843352
cg25966133	14	23025474		IGR	opensea	0.421934895	-6.67439106	3.49E-05	0.003791592	0.257925713	0.585944078	-0.328018365
cg26750634	6	168598130		IGR	opensea	0.551891006	-6.479873952	4.55E-05	0.003791592	0.506049673	0.597732338	-0.091682666
cg12543139	5	100176282	ST8SIA4	Body	opensea	0.478748321	-7.051586938	2.12E-05	0.003791592	0.254910979	0.702585664	-0.447674685
cg03033171	2	122948172		IGR	opensea	0.730036875	-6.142847568	7.28E-05	0.003791592	0.631729219	0.828344531	-0.196615313
cg04551960	7	132242450	PLXNA4	5'UTR	opensea	0.620072188	-6.186970752	6.84E-05	0.003791592	0.48959308	0.750551296	-0.260958216
cg03638567	1	206290355		IGR	opensea	0.456405768	-6.577920105	3.98E-05	0.003791592	0.333864611	0.578946925	-0.245082314
cg18415686	14	36005164	INSM2	3'UTR	shore	0.388605296	6.047728796	8.34E-05	0.003791592	0.472311535	0.304899057	0.167412478
cg03624608	16	82281295		IGR	opensea	0.439294274	-6.365617471	5.33E-05	0.003791592	0.308783342	0.569805206	-0.261021864
cg07220650	1	2336575	PEX10	3'UTR	shelf	0.562750426	6.489560036	4.49E-05	0.003791592	0.631039986	0.494460866	0.136579121
cg08827466	9	123062097		IGR	opensea	0.733371436	-6.069297316	8.08E-05	0.003791592	0.634179332	0.832563541	-0.19838421
cg10309692	8	74008370		IGR	shelf	0.71634123	-6.670471265	3.51E-05	0.003791592	0.604705434	0.827977026	-0.223271593
cg02506647	17	79518280	FAAP100	Body	shore	0.55021943	6.253762681	6.23E-05	0.003791592	0.622872835	0.477566026	0.145306809
cg04324158	3	167932012		IGR	opensea	0.771413865	-6.063239435	8.15E-05	0.003791592	0.698487024	0.844340707	-0.145853683
cg15820059	18	36512980		IGR	opensea	0.782720792	-6.10255464	7.71E-05	0.003791592	0.676647384	0.8887942	-0.212146816
cg11269599	19	52391304	ZNF577	TSS200	island	0.29740289	6.318287244	5.69E-05	0.003791592	0.455723309	0.13908247	0.316640839
cg16586538	6	30569105	PPP1R10	3'UTR	opensea	0.510784122	7.39903324	1.36E-05	0.003791592	0.566458461	0.455109783	0.111348678
cg06898549	12	41083590		IGR	shelf	0.632911676	-6.646542238	3.63E-05	0.003791592	0.492695463	0.773127888	-0.280432425
cg11147886	16	69598170	NFAT5	TSS1500	shore	0.592025742	-6.441601105	4.80E-05	0.003791592	0.453427156	0.730624328	-0.277197172
cg24619286	14	93181258	LGMN	Body	opensea	0.14338846	-6.10220758	7.71E-05	0.003791592	0.093013074	0.193763847	-0.100750773
cg24272954	2	217953105		IGR	opensea	0.777436328	-6.683051053	3.45E-05	0.003791592	0.665324977	0.889547679	-0.224222702
cg17991695	6	10882974	GCM2	TSS1500	island	0.29006715	6.579334959	3.97E-05	0.003791592	0.435294334	0.144839965	0.290454369
cg13895393	13	97928122	MBNL2	5'UTR	opensea	0.726731178	6.151624169	7.19E-05	0.003791592	0.812580161	0.640882196	0.171697966
cg04057858	8	10383763	T-SP1	Body	opensea	0.54497407	-6.142189141	7.29E-05	0.003791592	0.414399003	0.675549138	-0.261150135
cg16066661	1	222663054		IGR	opensea	0.530403566	-6.052989566	8.27E-05	0.003791592	0.457074789	0.603732344	-0.146657556
cg01274252	12	126652704		IGR	opensea	0.49609931	-6.426328275	4.90E-05	0.003791592	0.394132047	0.598066573	-0.203934526
cg05333146	16	67183725	B3GNT9	Body	island	0.69284895	7.754789472	8.77E-06	0.003791592	0.775923537	0.609774363	0.166149174
cg18609620	15	48402328		IGR	opensea	0.413082415	-6.273968914	6.05E-05	0.003791592	0.323483958	0.502680871	-0.179196913
cg26579145	16	22829691	HS3ST2	Body	shelf	0.461094368	-6.536003775	4.22E-05	0.003791592	0.336714795	0.585473941	-0.248759146
cg00524136	14	62037071	LOC101927780	TSS200	opensea	0.488358202	-7.592224188	1.07E-05	0.003791592	0.330908284	0.645808119	-0.314899835
cg08296007	7	100941565		IGR	opensea	0.677329795	-6.853088371	2.75E-05	0.003791592	0.581295078	0.773364513	-0.192069435
cg04157138	14	58331898		IGR	island	0.396754438	6.161095009	7.10E-05	0.003791592	0.549046256	0.24446262	0.304583636
cg06201608	13	101844312	NALCN	Body	opensea	0.760189411	-6.040503835	8.42E-05	0.003791592	0.627567535	0.892811287	-0.265243752
cg17978809	3	183250799	KLHL6	Body	opensea	0.749098626	-6.461506658	4.67E-05	0.003791592	0.638500709	0.859696542	-0.221195833
cg26672376	1	38481965	UTP11L	Body	shelf	0.531222212	6.107274309	7.66E-05	0.003791592	0.704467162	0.357977261	0.346489901
cg19494252	4	105658912		IGR	opensea	0.784592514	-6.759237473	3.12E-05	0.003791592	0.681881023	0.887304006	-0.205422984
cg23556930	6	159347743		IGR	opensea	0.756653724	-6.608609169	3.82E-05	0.003791592	0.670173843	0.843133606	-0.172959763
cg06865612	2	946999	SNTG2	Body	island	0.270841761	6.84143312	2.80E-05	0.003791592	0.427070366	0.114613156	0.31245721
cg06321820	1	116706099		IGR	opensea	0.917798557	-6.177656651	6.93E-05	0.003791592	0.892079482	0.943517633	-0.05143815
cg07303577	12	3280014	TSPAN9	5'UTR	opensea	0.680204149	-6.311260468	5.75E-05	0.003791592	0.488041547	0.87236675	-0.384325202
cg16734795	19	47839187	GPR77	TSS1500	opensea	0.597567834	-6.502307573	4.41E-05	0.003791592	0.509953344	0.685182325	-0.175228981
cg26344776	15	25487823	SNORD115-40	TSS1500	opensea	0.656295071	-6.550552044	4.13E-05	0.003791592	0.564621848	0.747968295	-0.183346446
cg11228555	3	138999129		IGR	opensea	0.627446854	-6.742748604	3.19E-05	0.003791592	0.533321083	0.721572625	-0.188251542
cg12418213	3	94054420		IGR	opensea	0.695392745	-6.245949112	6.30E-05	0.003791592	0.532275727	0.858509764	-0.326234036
cg04177691	8	40850062		IGR	opensea	0.524069758	-6.103508284	7.70E-05	0.003791592	0.431324103	0.616815413	-0.18549131
cg05177629	20	43834580	SEMG1	TSS1500	opensea	0.402058554	-6.248463645	6.27E-05	0.003791592	0.286464192	0.517652915	-0.231188723
cg14260101	22	19477107	CDC45	Body	opensea	0.841970041	7.507684997	1.19E-05	0.003791592	0.901004656	0.782935427	0.11806923
cg24297189	7	155242390		IGR	island	0.224355282	6.192823094	6.78E-05	0.003791592	0.365583582	0.083126983	0.282456599
cg15138846	8	18067560	NAT1	TSS200	opensea	0.09620796	-6.731154514	3.24E-05	0.003791592	0.059102773	0.133313148	-0.074210375
cg12126706	1	156889128	C1orf92	TSS1500	shore	0.646328074	-6.186550208	6.84E-05	0.003791592	0.481792143	0.810864005	-0.329071862
cg08183303	16	447934	NME4	Body	shore	0.250085356	6.072834538	8.04E-05	0.003791592	0.321028194	0.179142518	0.141885676
cg07259880	1	24428942	MYOM3	Body	opensea	0.566791866	6.459287049	4.68E-05	0.003791592	0.66705577	0.466527962	0.200527808
cg17756730	1	172608644		IGR	opensea	0.568154513	-6.679095812	3.47E-05	0.003791592	0.399807739	0.736501288	-0.336693549
cg08601504	1	56767651		IGR	opensea	0.655537344	-7.783780328	8.47E-06	0.003791592	0.555126776	0.755947912	-0.200821135
cg13237207	13	98192250		IGR	opensea	0.477030149	-6.514514259	4.34E-05	0.003791592	0.325428573	0.628631725	-0.303203153
cg18458509	11	2920189	SLC22A18AS	Body	shelf	0.351932588	-7.642101343	1.01E-05	0.003791592	0.197984049	0.505881126	-0.307897077
cg07643096	6	117802588	DCBLD1	TSS1500	shore	0.313382938	6.102932778	7.71E-05	0.003791592	0.434329374	0.192436502	0.241892872
cg22372194	4	8642369		IGR	shelf	0.615345166	-6.443370059	4.79E-05	0.003791592	0.533726388	0.696963944	-0.163237557
cg14688879	2	201033019		IGR	opensea	0.685097196	-6.229976085	6.44E-05	0.003791592	0.549792013	0.82040238	-0.270610366
cg03424941	11	66259196	DPP3	Body	opensea	0.88613276	6.1381058	7.33E-05	0.003791592	0.918202509	0.854063011	0.064139498
cg18811819	1	156106089	LMNA	Body	island	0.827728212	9.1196024	1.84E-06	0.003791592	0.86440757	0.791048853	0.073358717
cg19706046	5	147257477	SCGB3A2	TSS1500	opensea	0.770157964	-6.434296968	4.85E-05	0.003791592	0.669017491	0.871298437	-0.202280945
cg00604640	7	96133485		IGR	opensea	0.691126737	-6.399128237	5.09E-05	0.003791592	0.590041209	0.792212265	-0.202171056
cg13127598	16	23893106	PRKCB	Body	opensea	0.217949414	-6.213082637	6.59E-05	0.003791592	0.129834464	0.306064364	-0.1762299
cg22591653	2	22758319	LOC102723362	TSS1500	opensea	0.656911277	-6.090350834	7.84E-05	0.003791592	0.502716153	0.811106402	-0.308390249
cg06219204	16	88299223		IGR	opensea	0.713900434	-7.261956793	1.62E-05	0.003791592	0.603416669	0.824384198	-0.220967529
cg03026939	3	180573421		IGR	opensea	0.216384779	-6.358659864	5.38E-05	0.003791592	0.169604165	0.263165393	-0.093561228
cg12785462	9	27228968	TEK	Body	opensea	0.842816018	-6.134009573	7.37E-05	0.003791592	0.777729562	0.907902473	-0.130172911
cg00359846	7	118101103		IGR	opensea	0.581653472	-6.858985002	2.73E-05	0.003791592	0.423075109	0.740231836	-0.317156726
cg19789466	12	113344923	OAS1	1stExon	opensea	0.108323764	-6.16630492	7.04E-05	0.003791592	0.066310566	0.150336962	-0.084026396
cg07511668	11	68622177		IGR	island	0.311852556	6.584031632	3.95E-05	0.003791592	0.43192161	0.191783502	0.240138108
cg07727295	19	18553995	ELL	3'UTR	shelf	0.791971566	7.456891962	1.27E-05	0.003791592	0.854881338	0.729061794	0.125819544
cg01015123	3	161214690	OTOL1	1stExon	opensea	0.46346507	-7.037823204	2.16E-05	0.003791592	0.309422821	0.617507319	-0.308084498
cg27347864	18	66644901	CCDC102B	Body	opensea	0.792775329	-6.513815574	4.34E-05	0.003791592	0.687627803	0.897922855	-0.210295052
cg10539348	14	30450122		IGR	opensea	0.611115639	-6.100828625	7.73E-05	0.003791592	0.506938155	0.715293123	-0.208354968
cg00192928	4	67762407		IGR	opensea	0.464786603	-6.576238545	3.99E-05	0.003791592	0.349535458	0.580037748	-0.230502291
cg25366054	7	25353551		IGR	opensea	0.684327127	-6.31347926	5.73E-05	0.003791592	0.536105557	0.832548696	-0.296443139
cg13921135	14	70109368	SUSD6	5'UTR	opensea	0.830239527	-6.773561191	3.06E-05	0.003791592	0.806878287	0.853600767	-0.04672248
cg02097144	7	78280216	MAGI2	Body	opensea	0.775142605	-6.907369647	2.56E-05	0.003791592	0.663639785	0.886645425	-0.22300564
cg20748131	10	81321471	SFTPA2	TSS1500	opensea	0.891237351	-6.594661553	3.89E-05	0.003791592	0.867975927	0.914498775	-0.046522849
cg00847691	8	37432323		IGR	opensea	0.673936567	-6.115916697	7.56E-05	0.003791592	0.54499996	0.802873174	-0.257873215
cg23073467	19	54264368	MIR516A2	TSS200	opensea	0.457974622	-6.03876077	8.44E-05	0.003791592	0.400201843	0.515747402	-0.115545559
cg12576920	12	65980573	LOC100507065	Body	opensea	0.760440531	-6.76551477	3.09E-05	0.003791592	0.656530744	0.864350319	-0.207819575
cg01555151	14	80679979	DIO2	TSS1500	opensea	0.824808542	-6.631582855	3.70E-05	0.003791592	0.74838593	0.901231154	-0.152845224
cg12237588	15	62021705		IGR	opensea	0.650739789	-6.526581268	4.27E-05	0.003791592	0.518624129	0.782855449	-0.26423132
cg19820287	5	71240614		IGR	opensea	0.57049305	-7.948179921	6.95E-06	0.003791592	0.460789561	0.680196539	-0.219406978
cg22539670	3	32000667	OSBPL10	Body	opensea	0.613120667	7.334423676	1.48E-05	0.003791592	0.711606389	0.514634946	0.196971442
cg16466270	4	122305076		IGR	shelf	0.666338599	-6.554448614	4.11E-05	0.003791592	0.543749479	0.788927718	-0.245178239
cg12797990	21	35925753	RCAN1	Body	opensea	0.458837601	-6.120518912	7.51E-05	0.003791592	0.377091853	0.540583349	-0.163491495
cg13641339	7	90521623	CDK14	Body	opensea	0.799299733	-6.346461189	5.47E-05	0.003791592	0.710392526	0.888206941	-0.177814415
cg07110261	2	17657826		IGR	opensea	0.561708659	-6.600464133	3.86E-05	0.003791592	0.429527404	0.693889914	-0.26436251
cg23328945	10	112853633		IGR	opensea	0.490912911	-6.345892901	5.48E-05	0.003791592	0.366842664	0.614983158	-0.248140495
cg06728368	4	126651250		IGR	opensea	0.670056699	-6.085184069	7.90E-05	0.003791592	0.527678432	0.812434966	-0.284756534
cg16123778	6	4928808	CDYL	Body	opensea	0.56379521	-7.639879705	1.01E-05	0.003791592	0.471936282	0.655654138	-0.183717855
cg00975624	3	159646501		IGR	opensea	0.678226048	-7.083806179	2.04E-05	0.003791592	0.588994628	0.767457467	-0.17846284
cg21674088	9	735014	KANK1	Body	opensea	0.432659998	7.224400355	1.70E-05	0.003791592	0.573047493	0.292272503	0.28077499
cg20282764	11	123571636		IGR	opensea	0.414540673	-6.498365991	4.44E-05	0.003791592	0.310976151	0.518105195	-0.207129044
cg04368724	6	31760593	VARS	Body	shelf	0.859324523	-6.489926208	4.49E-05	0.003791592	0.81840132	0.900247726	-0.081846406
cg03509106	4	121992261	C4orf31	5'UTR	island	0.247110037	6.398076848	5.09E-05	0.003791592	0.390528247	0.103691828	0.286836419
cg15788038	3	100610093	ABI3BP	Body	opensea	0.407230697	-7.16720287	1.83E-05	0.003791592	0.258213442	0.556247953	-0.298034511
cg16157364	14	45036519		IGR	opensea	0.398022194	-6.042430196	8.40E-05	0.003791592	0.276355849	0.519688539	-0.24333269
cg14833233	14	72562283	RGS6	5'UTR	opensea	0.603086359	-6.093819136	7.81E-05	0.003791592	0.476428716	0.729744001	-0.253315285
cg14626196	10	1025639		IGR	shelf	0.967108395	-6.20817061	6.64E-05	0.003791592	0.962449714	0.971767076	-0.009317362
cg12433043	6	100619893		IGR	opensea	0.410424626	-6.113967451	7.59E-05	0.003791592	0.287857174	0.532992077	-0.245134903
cg08850922	4	2869577	ADD1	5'UTR	opensea	0.402884457	7.19760203	1.76E-05	0.003791592	0.540407113	0.265361802	0.275045311
cg04711162	19	30017511	VSTM2B	1stExon	island	0.286553829	6.808154433	2.92E-05	0.003791592	0.456616237	0.11649142	0.340124818
cg01287975	7	97361241	TAC1	TSS200	island	0.350932498	6.332252647	5.58E-05	0.003791592	0.537241557	0.164623439	0.372618118
cg22538959	10	134602163		IGR	island	0.277721124	6.720521458	3.28E-05	0.003791592	0.421164243	0.134278006	0.286886238
cg19548117	4	26254200		IGR	opensea	0.823244243	-6.133652889	7.38E-05	0.003791592	0.745783297	0.900705188	-0.154921891
cg06777477	15	74822406		IGR	opensea	0.519156582	-6.645754205	3.63E-05	0.003791592	0.428060097	0.610253066	-0.182192969
cg18847112	2	160466967	BAZ2B	5'UTR	opensea	0.634627739	6.262750226	6.15E-05	0.003791592	0.767862065	0.501393412	0.266468653
cg12327989	14	32675436		IGR	shelf	0.476618461	-6.61831516	3.77E-05	0.003791592	0.332560664	0.620676257	-0.288115593
cg05253008	15	27932093		IGR	opensea	0.621706765	-6.927881191	2.49E-05	0.003791592	0.514700171	0.72871336	-0.214013189
cg20833248	4	13052904		IGR	opensea	0.691931991	-6.379816906	5.22E-05	0.003791592	0.52438341	0.859480572	-0.335097161
cg02657128	6	27513253		IGR	opensea	0.198175821	6.051490361	8.29E-05	0.003791592	0.263722703	0.132628939	0.131093763
cg03618302	12	20576950	PDE3A	Body	opensea	0.754973898	-6.288689606	5.93E-05	0.003791592	0.674153148	0.835794647	-0.161641499
cg13718535	8	93771909	FLJ46284	Body	opensea	0.629556747	-6.475929486	4.58E-05	0.003791592	0.492810024	0.76630347	-0.273493447
cg23831876	2	65225988	SLC1A4	Body	opensea	0.508822344	6.128104019	7.43E-05	0.003791592	0.647721694	0.369922995	0.2777987
cg23511851	13	108087589	FAM155A	Body	opensea	0.739951649	-6.1682452	7.02E-05	0.003791592	0.602999261	0.876904037	-0.273904775
cg19949932	11	30531731	MPPED2	Body	opensea	0.679058016	-6.188672535	6.82E-05	0.003791592	0.520974773	0.837141258	-0.316166485
cg00173322	12	127152416	LOC100996671	Body	opensea	0.685646471	-6.156427329	7.14E-05	0.003791592	0.556822442	0.8144705	-0.257648058
cg13627677	9	17601150	SH3GL2	Body	opensea	0.434446651	-7.248949713	1.65E-05	0.003791592	0.305961785	0.562931516	-0.25696973
cg16646003	5	6721777	POLS	5'UTR	opensea	0.541986252	7.905044445	7.32E-06	0.003791592	0.679780947	0.404191558	0.275589389
cg03926135	8	69611580	C8orf34	Body	opensea	0.467032995	-6.212828935	6.60E-05	0.003791592	0.361690312	0.572375678	-0.210685366
cg18477117	2	127830703	BIN1	Body	opensea	0.765634127	6.115748853	7.57E-05	0.003791592	0.852929743	0.678338512	0.17459123
cg05513735	1	163498722		IGR	opensea	0.345732652	-6.275543643	6.04E-05	0.003791592	0.255027762	0.436437542	-0.18140978
cg09137199	15	24758163		IGR	opensea	0.439776982	-6.365141905	5.33E-05	0.003791592	0.38444754	0.495106424	-0.110658884
cg02903877	9	131285909	GLE1	Body	opensea	0.686943443	6.497519527	4.44E-05	0.003791592	0.779461853	0.594425033	0.18503682
cg03471009	11	131729468	NTM	Body	opensea	0.632451677	-6.676558706	3.48E-05	0.003791592	0.499079822	0.765823533	-0.26674371
cg24161812	7	89753521	DPY19L2P4	Body	opensea	0.601398921	-7.633147775	1.02E-05	0.003791592	0.505560262	0.69723758	-0.191677318
cg04259892	8	130281734		IGR	opensea	0.474694512	-6.562850742	4.06E-05	0.003791592	0.254294171	0.695094854	-0.440800683
cg15087859	7	11824872	THSD7A	Body	opensea	0.599348585	-6.335724793	5.55E-05	0.003791592	0.523531937	0.675165232	-0.151633295
cg04413138	1	163131317	LOC101928404	TSS200	opensea	0.645377871	-6.084965652	7.90E-05	0.003791592	0.555478878	0.735276864	-0.179797986
cg19802145	8	131457338	ASAP1	TSS1500	shore	0.311392192	-7.037331915	2.16E-05	0.003791592	0.194455105	0.428329279	-0.233874174
cg22750121	6	63979403		IGR	opensea	0.778247301	-6.09796258	7.76E-05	0.003791592	0.681790893	0.874703709	-0.192912816
cg27415382	12	20433663		IGR	opensea	0.662699693	-7.392739956	1.37E-05	0.003791592	0.525271687	0.800127699	-0.274856012
cg01170214	14	95514454		IGR	opensea	0.685581041	-6.389356533	5.16E-05	0.003791592	0.547041911	0.82412017	-0.27707826
cg26867291	18	32368965	DTNA	Body	opensea	0.618657282	-6.047707665	8.34E-05	0.003791592	0.479159622	0.758154942	-0.27899532
cg22706944	4	158436426		IGR	opensea	0.774416708	-6.07782781	7.99E-05	0.003791592	0.683587816	0.8652456	-0.181657784
cg24394172	4	46995203	GABRA4	Body	island	0.327876426	6.695565075	3.40E-05	0.003791592	0.451696725	0.204056126	0.2476406
cg00688311	12	133100714	FBRSL1	Body	shore	0.462609991	-6.278967321	6.01E-05	0.003791592	0.387259224	0.537960758	-0.150701534
cg10457843	19	9609226	ZNF560	1stExon	island	0.23150857	6.977010944	2.34E-05	0.003791592	0.335511732	0.127505408	0.208006324
cg12363249	11	61478402	DAGLA	5'UTR	opensea	0.820254057	-6.239731877	6.35E-05	0.003791592	0.737356205	0.903151909	-0.165795704
cg21490808	1	164442378		IGR	opensea	0.622223367	-6.088850932	7.86E-05	0.003791592	0.500243595	0.74420314	-0.243959545
cg03408779	2	144488846	ARHGAP15	Body	opensea	0.661350388	-6.058991784	8.20E-05	0.003791592	0.503384468	0.819316308	-0.315931839
cg25499678	12	43092238		IGR	opensea	0.587968584	-6.334262986	5.57E-05	0.003791592	0.507557849	0.668379318	-0.160821469
cg04875041	1	12514747	VPS13D	Body	opensea	0.705986917	6.659500847	3.57E-05	0.003791592	0.812325867	0.599647967	0.2126779
cg08729730	7	158130049	PTPRN2	Body	opensea	0.512943461	-6.336993178	5.54E-05	0.003791592	0.460488488	0.565398433	-0.104909946
cg11119884	1	91818587	HFM1	ExonBnd	opensea	0.672702036	-6.296686201	5.86E-05	0.003791592	0.507654391	0.83774968	-0.330095289
cg10480506	2	60280451		IGR	opensea	0.857424712	-7.230406313	1.69E-05	0.003791592	0.825263849	0.889585575	-0.064321727
cg22249252	16	11726595		IGR	opensea	0.647614659	7.434690265	1.30E-05	0.003791592	0.716921468	0.57830785	0.138613618
cg04794138	18	60750880		IGR	opensea	0.580852514	-6.276300721	6.03E-05	0.003791592	0.458445724	0.703259303	-0.244813579
cg06297833	8	59080835		IGR	opensea	0.68125724	-6.573794258	4.00E-05	0.003791592	0.538306135	0.824208344	-0.285902209
cg07438560	17	48078918		IGR	opensea	0.084367555	-6.18917525	6.82E-05	0.003791592	0.076626105	0.092109004	-0.015482899
cg09286428	4	55339975		IGR	opensea	0.46152494	-6.324958283	5.64E-05	0.003791592	0.358857894	0.564191987	-0.205334093
cg14403634	9	106087526	LINC01492	TSS1500	opensea	0.51556964	-6.171835396	6.99E-05	0.003791592	0.372112562	0.659026718	-0.286914156
cg08692757	12	24753659		IGR	opensea	0.508639239	-6.709338611	3.33E-05	0.003791592	0.382509045	0.634769433	-0.252260388
cg06492706	13	69809293		IGR	opensea	0.639018766	-6.041310685	8.41E-05	0.003791592	0.507270508	0.770767024	-0.263496517
cg02416801	5	9618609		IGR	opensea	0.311482277	-7.868953402	7.64E-06	0.003791592	0.211962209	0.411002344	-0.199040135
cg07762181	4	56660143		IGR	island	0.439325725	6.049240841	8.32E-05	0.003791592	0.595823254	0.282828197	0.312995056
cg26484127	18	10094391		IGR	opensea	0.410763817	-6.432370951	4.86E-05	0.003791592	0.315782157	0.505745478	-0.189963321
cg11484413	11	127645018		IGR	opensea	0.536953725	-7.249950737	1.64E-05	0.003791592	0.378799174	0.695108276	-0.316309101
cg21186708	13	112716728		IGR	shore	0.282120085	6.427186894	4.89E-05	0.003791592	0.414184025	0.150056145	0.26412788
cg09689461	1	163130728	LOC101928404	TSS1500	opensea	0.516905551	-6.077631533	7.99E-05	0.003791592	0.422392069	0.611419033	-0.189026965
cg21223520	6	149354166	UST	Body	opensea	0.57895186	-6.202447856	6.69E-05	0.003791592	0.445605002	0.712298719	-0.266693716
cg15573204	5	57790065	GAPT	5'UTR	opensea	0.721270309	-6.09819557	7.76E-05	0.003791592	0.617578285	0.824962333	-0.207384048
cg01019444	15	91715620	SV2B	5'UTR	opensea	0.739156114	-6.888275744	2.63E-05	0.003791592	0.605726584	0.872585643	-0.266859059
cg10962805	2	125672110	CNTNAP5	3'UTR	opensea	0.535570196	-6.711582337	3.32E-05	0.003791592	0.434519365	0.636621028	-0.202101663
cg24169466	11	104121807		IGR	opensea	0.708497225	-6.050702093	8.30E-05	0.003791592	0.565871486	0.851122964	-0.285251478
cg27526301	11	126926500		IGR	opensea	0.57172232	-7.360656154	1.43E-05	0.003791592	0.435985922	0.707458717	-0.271472795
cg06529756	5	75380303	SV2C	5'UTR	island	0.310884843	6.95650519	2.40E-05	0.003791592	0.500318354	0.121451331	0.378867023
cg01172802	3	6784518	GRM7-AS3	Body	opensea	0.680740064	-6.471021965	4.61E-05	0.003791592	0.549406988	0.81207314	-0.262666152
cg23441020	13	92993231	GPC5-AS2	Body	opensea	0.698037871	-6.677978365	3.48E-05	0.003791592	0.5603366	0.835739143	-0.275402543
cg06753273	1	211666429	RD3	TSS200	opensea	0.804956963	-6.243078795	6.32E-05	0.003791592	0.747883513	0.862030412	-0.114146898
cg21572631	1	239414815		IGR	opensea	0.358503768	-8.156126302	5.43E-06	0.003791592	0.212462924	0.504544612	-0.292081688
cg14691596	2	133014784	NCRNA00164	Body	island	0.565431798	6.51538147	4.34E-05	0.003791592	0.657699265	0.473164331	0.184534934
cg04127342	8	57358130	PENK	Body	island	0.402171744	6.77716611	3.04E-05	0.003791592	0.600550011	0.203793476	0.396756535
cg14566901	11	57948705	OR9Q1	3'UTR	opensea	0.653704454	-6.052199312	8.28E-05	0.003791592	0.535331271	0.772077636	-0.236746365
cg19597678	12	99899885	ANKS1B	Body	opensea	0.761616822	-6.15172211	7.19E-05	0.003791592	0.645772517	0.877461127	-0.23168861
cg00347056	8	3254000	CSMD1	Body	opensea	0.558091377	-6.994262221	2.29E-05	0.003791592	0.444303461	0.671879293	-0.227575832
cg25371217	6	107256399		IGR	opensea	0.836329184	-6.274712377	6.05E-05	0.003791592	0.792497111	0.880161257	-0.087664146
cg06757585	5	140753531	PCDHGA4	Body	shore	0.376303693	6.811728157	2.91E-05	0.003791592	0.493934119	0.258673266	0.235260852
cg01604539	16	67189134	TRADD	Body	island	0.226530245	6.858716728	2.73E-05	0.003791592	0.331351868	0.121708623	0.209643244
cg03462158	16	86421097		IGR	opensea	0.643332798	-6.399710445	5.08E-05	0.003791592	0.551013539	0.735652056	-0.184638517
cg19360426	4	117848018		IGR	shore	0.583433309	-6.556023309	4.10E-05	0.003791592	0.456621814	0.710244804	-0.25362299
cg20754881	10	92339566		IGR	opensea	0.475205305	-6.112625435	7.60E-05	0.003791592	0.378535059	0.57187555	-0.19334049
cg02028807	15	96289025		IGR	opensea	0.625053015	-6.564046896	4.06E-05	0.003791592	0.474440295	0.775665734	-0.30122544
cg24343809	2	53145796		IGR	opensea	0.472798646	-6.272070047	6.07E-05	0.003791592	0.332877435	0.612719857	-0.279842422
cg05434837	11	12063890		IGR	opensea	0.621166107	-6.672490142	3.50E-05	0.003791592	0.451998466	0.790333748	-0.338335282
cg14201249	14	25288746	STXBP6	Body	opensea	0.50872293	-7.180761165	1.80E-05	0.003791592	0.39154391	0.62590195	-0.234358041
cg11850450	1	84757593		IGR	opensea	0.706339375	-6.079762465	7.96E-05	0.003791592	0.622543436	0.790135313	-0.167591877
cg11020333	7	2861855	GNA12	Body	opensea	0.833124723	-6.101132867	7.72E-05	0.003791592	0.711925558	0.954323888	-0.24239833
cg05961779	15	80863198	ARNT2	Body	opensea	0.886058418	-7.006756032	2.25E-05	0.003791592	0.827261844	0.944854992	-0.117593149
cg15124207	5	119669655		IGR	opensea	0.778591706	-6.728684395	3.25E-05	0.003791592	0.703317522	0.853865891	-0.150548369
cg20170059	9	94262767		IGR	opensea	0.594828296	-6.497810478	4.44E-05	0.003791592	0.436157584	0.753499008	-0.317341424
cg27567430	5	176047151		IGR	island	0.340434835	7.044895717	2.14E-05	0.003791592	0.460967947	0.219901724	0.241066223
cg02925039	12	43945213	ADAMTS20	Body	island	0.379640549	6.555806697	4.10E-05	0.003791592	0.539989052	0.219292046	0.320697006
cg11289406	8	81446908		IGR	opensea	0.087710884	-6.860449277	2.73E-05	0.003791592	0.053067622	0.122354146	-0.069286525
cg08348100	12	122261828	SETD1B	Body	shore	0.606629594	6.114429334	7.58E-05	0.003791592	0.700972057	0.512287131	0.188684926
cg18336794	12	66978615	GRIP1	Body	opensea	0.742403933	-6.342592041	5.50E-05	0.003791592	0.644843155	0.83996471	-0.195121556
cg09908805	10	109774646	LINC01435	Body	opensea	0.544839893	-6.641030691	3.66E-05	0.003791592	0.410789699	0.678890087	-0.268100388
cg16073383	3	147710651		IGR	opensea	0.641527695	-8.117195376	5.69E-06	0.003791592	0.514280499	0.768774891	-0.254494392
cg05999141	18	62337995		IGR	opensea	0.467100708	-6.998588638	2.27E-05	0.003791592	0.341790158	0.592411259	-0.250621101
cg19265526	14	33684025	NPAS3	Body	opensea	0.694685705	-6.172109605	6.99E-05	0.003791592	0.547412601	0.841958809	-0.294546208
cg18760237	2	164175681		IGR	opensea	0.439443576	-6.228923155	6.45E-05	0.003791592	0.335563877	0.543323276	-0.207759398
cg08490482	8	23564635	NKX2-6	TSS1500	island	0.315395703	6.333881454	5.57E-05	0.003791592	0.424364209	0.206427198	0.217937011
cg18599790	19	22817348	ZNF492	5'UTR	island	0.236890637	6.180354041	6.90E-05	0.003791592	0.329729721	0.144051553	0.185678168
cg07942554	11	17523279	USH1C	Body	opensea	0.587388268	-6.074657108	8.02E-05	0.003791592	0.485791633	0.688984902	-0.203193269
cg07769128	8	62199810	CLVS1	TSS1500	opensea	0.468796533	-6.874546995	2.68E-05	0.003791592	0.325031455	0.612561611	-0.287530156
cg05674863	14	74231652	ELMSAN1	5'UTR	opensea	0.250407075	6.272619105	6.07E-05	0.003791592	0.364583984	0.136230166	0.228353817
cg16961035	1	66955082		IGR	opensea	0.343975291	-6.474079381	4.59E-05	0.003791592	0.229709796	0.458240785	-0.22853099
cg25636466	6	46652700		IGR	shelf	0.2782943	-6.629441801	3.71E-05	0.003791592	0.146858575	0.409730025	-0.26287145
cg18116607	2	188708376		IGR	opensea	0.674344349	-6.632230309	3.70E-05	0.003791592	0.49898478	0.849703918	-0.350719137
cg12145456	3	122216542	KPNA1	5'UTR	opensea	0.262372463	-6.035593618	8.48E-05	0.003791592	0.122790728	0.401954198	-0.27916347
cg26890181	19	44285940	KCNN4	TSS1500	opensea	0.612099058	-6.666443992	3.53E-05	0.003791592	0.483506505	0.740691611	-0.257185106
cg22330021	11	64372277		IGR	shelf	0.572774932	-6.362192801	5.35E-05	0.003791592	0.504118437	0.641431427	-0.13731299
cg12130725	7	14882020	DGKB	TSS1500	opensea	0.638791938	-6.434148884	4.85E-05	0.003791592	0.486836341	0.790747535	-0.303911194
cg02098293	7	106709269	PRKAR2B	Body	opensea	0.676252954	-6.257551593	6.19E-05	0.003791592	0.571644883	0.780861025	-0.209216142
cg16858472	8	57067553		IGR	shelf	0.720138201	-6.520654869	4.30E-05	0.003791592	0.61352425	0.826752151	-0.213227902
cg14343219	17	31978723	ASIC2	Body	opensea	0.805501625	-6.05375617	8.26E-05	0.003791592	0.718513216	0.892490035	-0.173976819
cg00840960	5	148034030	HTR4	TSS1500	island	0.294374866	7.896243975	7.39E-06	0.003791592	0.453037577	0.135712155	0.317325423
cg21746275	3	179758307		IGR	shelf	0.518178165	-6.112780609	7.60E-05	0.003791592	0.38133437	0.655021961	-0.273687591
cg03782035	12	112842566		IGR	opensea	0.518266225	6.03764933	8.46E-05	0.003791592	0.575991117	0.460541333	0.115449783
cg12895014	13	46928868	KIAA0226L	Body	opensea	0.752692047	-6.117838338	7.54E-05	0.003791592	0.60610143	0.899282663	-0.293181233
cg03581422	16	59788888	APOOP5	Body	island	0.683939792	-6.635094596	3.68E-05	0.003791592	0.560424125	0.80745546	-0.247031335
cg01304145	16	22296770	EEF2K	3'UTR	opensea	0.854910523	6.571526456	4.02E-05	0.003791592	0.896345264	0.813475781	0.082869483
cg17624614	6	148978391		IGR	opensea	0.704227923	-6.902241737	2.58E-05	0.003791592	0.601487647	0.806968199	-0.205480552
cg04190734	5	146945119	JAKMIP2-AS1	Body	opensea	0.696710795	-6.042806912	8.39E-05	0.003791592	0.598772482	0.794649108	-0.195876626
cg16221008	1	224828538	CNIH3	Body	opensea	0.415015635	-6.880060395	2.66E-05	0.003791592	0.340853517	0.489177752	-0.148324235
cg16513215	6	32164588	GPSM3	TSS1500	shore	0.248589982	6.861328591	2.72E-05	0.003791592	0.372194103	0.124985861	0.247208242
cg05928186	7	27187102	HOXA6	1stExon	island	0.431531656	6.363563929	5.34E-05	0.003791592	0.561603686	0.301459626	0.26014406
cg03236948	11	63997492	DNAJC4	TSS1500	shore	0.254668483	6.199122153	6.72E-05	0.003791592	0.365899124	0.143437843	0.222461282
cg01656438	7	24329741	NPY	Body	opensea	0.54016091	-6.371149199	5.29E-05	0.003791592	0.437887369	0.642434452	-0.204547083
cg25255030	7	32830426		IGR	opensea	0.625435757	-6.159894338	7.11E-05	0.003791592	0.568462687	0.682408826	-0.113946139
cg22359701	13	81398358		IGR	opensea	0.342529879	-7.020264504	2.21E-05	0.003791592	0.236402142	0.448657616	-0.212255474
cg14875452	2	22759295	LOC102723362	TSS200	opensea	0.397502766	-6.45121209	4.73E-05	0.003791592	0.291540916	0.503464616	-0.211923699
cg09735918	21	38116144	SIM2	Body	shelf	0.726232902	-6.323867904	5.65E-05	0.003791592	0.651842936	0.800622867	-0.148779931
cg19027889	7	37722849		IGR	opensea	0.510321631	-7.18128022	1.80E-05	0.003791592	0.356988765	0.663654497	-0.306665732
cg18192491	6	114384871	HS3ST5	TSS1500	opensea	0.516064128	-6.856893723	2.74E-05	0.003791592	0.386143239	0.645985018	-0.259841779
cg02604095	9	32955790		IGR	island	0.620245253	8.003273297	6.51E-06	0.003791592	0.713134277	0.527356228	0.185778049
cg24643282	1	240256019	FMN2	1stExon	island	0.273693776	6.176453491	6.94E-05	0.003791592	0.443510308	0.103877245	0.339633064
cg11633177	11	119499044		IGR	opensea	0.625403778	-6.41702507	4.96E-05	0.003791592	0.513182442	0.737625113	-0.224442671
cg04365202	1	197889248	LHX9	Body	shore	0.366686046	6.471572605	4.60E-05	0.003791592	0.457612003	0.275760088	0.181851915
cg24635745	9	13166916	MPDZ	Body	opensea	0.698239791	-6.040595652	8.42E-05	0.003791592	0.557385864	0.839093718	-0.281707854
cg03993263	1	18434114	IGSF21	TSS200	island	0.245310937	7.029340565	2.18E-05	0.003791592	0.353811822	0.136810051	0.217001771
cg25980168	15	59662087	MYO1E	Body	shore	0.829584889	-6.650115263	3.61E-05	0.003791592	0.734765186	0.924404592	-0.189639406
cg06672469	19	52957180	ZNF578	5'UTR	island	0.226213915	6.12579439	7.46E-05	0.003791592	0.324119904	0.128307925	0.195811979
cg07623332	1	84742560		IGR	opensea	0.588324945	-7.553666253	1.12E-05	0.003791592	0.473323775	0.703326114	-0.230002339
cg21752469	8	57594909		IGR	opensea	0.301293219	-7.488976039	1.22E-05	0.003791592	0.183158112	0.419428325	-0.236270213
cg06223313	5	11903681	CTNND2	Body	island	0.306084339	6.154909698	7.16E-05	0.003791592	0.486012136	0.126156542	0.359855594
cg11593225	20	17742003		IGR	opensea	0.647428238	-7.877820912	7.56E-06	0.003791592	0.518580868	0.776275608	-0.25769474
cg19389884	11	1358515		IGR	island	0.351285077	6.347253623	5.47E-05	0.003791592	0.533385351	0.169184803	0.364200548
cg01085224	5	5139626	ADAMTS16	TSS1500	island	0.246660455	6.054227821	8.26E-05	0.003791592	0.314191909	0.179129002	0.135062906
cg18106668	7	24323261	NPY	TSS1500	shore	0.249680756	6.386053014	5.18E-05	0.003791592	0.382934725	0.116426787	0.266507939
cg02113543	1	240342977	FMN2	Body	opensea	0.488283057	-7.08398468	2.03E-05	0.003791592	0.317424673	0.659141441	-0.341716768
cg12698829	4	156654611	GUCY1A3	3'UTR	opensea	0.711016143	-6.052339579	8.28E-05	0.003791592	0.547130376	0.874901909	-0.327771533
cg23212202	3	30489255		IGR	opensea	0.950448648	-6.615583952	3.78E-05	0.003791592	0.937014725	0.963882572	-0.026867846
cg12733040	22	17303493	XKR3	TSS1500	opensea	0.748889065	-6.445960092	4.77E-05	0.003791592	0.62466612	0.873112011	-0.248445891
cg09959790	13	59616937		IGR	opensea	0.671369886	-7.77103015	8.60E-06	0.003791592	0.525853003	0.816886769	-0.291033766
cg04724540	1	166916762	ILDR2	Body	shore	0.29397807	7.392082608	1.37E-05	0.003791592	0.399803038	0.188153102	0.211649936
cg02182856	5	133474100	TCF7	Body	opensea	0.695024134	-6.037299095	8.46E-05	0.003791592	0.553916024	0.836132244	-0.28221622
cg18729523	18	31279692	ASXL3	Body	opensea	0.523767886	-6.133409477	7.38E-05	0.003791592	0.3547836	0.692752172	-0.337968573
cg17617876	8	93434899		IGR	opensea	0.576931855	-6.204816919	6.67E-05	0.003791592	0.419455114	0.734408596	-0.314953482
cg02887712	10	53058563	MIR605	TSS1500	opensea	0.658046366	-6.271703807	6.07E-05	0.003791592	0.497701661	0.818391071	-0.32068941
cg02266086	6	33161336	COL11A2	TSS1500	island	0.5814861	6.240279653	6.35E-05	0.003791592	0.715321911	0.447650289	0.267671622
cg12268075	3	197192992		IGR	opensea	0.662907995	-11.65690874	1.57E-07	0.003791592	0.594081258	0.731734731	-0.137653473
cg04059773	19	53561563		IGR	island	0.259131877	7.093046488	2.01E-05	0.003791592	0.394283103	0.12398065	0.270302452
cg22645278	19	9609580	ZNF560	TSS1500	shore	0.316021669	6.083072066	7.93E-05	0.003791592	0.436234344	0.195808995	0.24042535
cg09359592	7	78568309	MAGI2	Body	opensea	0.6150769	-6.641081669	3.65E-05	0.003791592	0.450023234	0.780130565	-0.330107331
cg20717123	12	133195520	P2RX2	1stExon	island	0.268071905	6.421124492	4.93E-05	0.003791592	0.394750521	0.141393288	0.253357233
cg25014676	4	129500763		IGR	opensea	0.673339889	-6.995416751	2.28E-05	0.003791592	0.515644097	0.831035682	-0.315391585
cg15210098	1	180908933	KIAA1614	Body	opensea	0.776654663	-6.383206933	5.20E-05	0.003791592	0.68923976	0.864069565	-0.174829805
cg20522618	10	87904238	GRID1	Body	opensea	0.695345919	-6.234294181	6.40E-05	0.003791592	0.563746576	0.826945261	-0.263198685
cg00090591	9	139746351	MAMDC4	TSS1500	shore	0.748441425	6.34487996	5.48E-05	0.003791592	0.843627372	0.653255477	0.190371895
cg15402156	19	57669719	DUXA	Body	opensea	0.534585331	-6.187620279	6.83E-05	0.003791592	0.484432693	0.58473797	-0.100305277
cg22758846	22	30869112	SEC14L3	TSS1500	opensea	0.380926245	-7.448367545	1.28E-05	0.003791592	0.301358722	0.460493769	-0.159135046
cg11474864	18	60263588		IGR	island	0.304207592	6.725362069	3.26E-05	0.003791592	0.475815391	0.132599794	0.343215596
cg18565783	10	57390704		IGR	island	0.193066868	7.720291818	9.15E-06	0.003791592	0.330701968	0.055431768	0.275270199
cg27102772	15	96981748		IGR	opensea	0.602227042	-6.480221032	4.55E-05	0.003791592	0.487353876	0.717100208	-0.229746332
cg04743239	20	57678279		IGR	opensea	0.554816975	-6.321984599	5.66E-05	0.003791592	0.37936266	0.73027129	-0.35090863
cg19406706	12	90907421		IGR	opensea	0.667957009	-6.223103396	6.50E-05	0.003791592	0.521881211	0.814032808	-0.292151598
cg26601740	11	15179170	INSC	Body	opensea	0.586288457	-6.409143119	5.02E-05	0.003791592	0.525163091	0.647413823	-0.122250732
cg07810865	1	228332982	GUK1	5'UTR	opensea	0.872407258	6.653685886	3.59E-05	0.003791592	0.898060041	0.846754475	0.051305566
cg02280031	10	132318299		IGR	opensea	0.672642487	-6.794082753	2.98E-05	0.003791592	0.557746541	0.787538432	-0.229791891
cg11107120	12	122350289	PSMD9	Body	opensea	0.621792874	-6.765477816	3.09E-05	0.003791592	0.475570778	0.76801497	-0.292444192
cg04585778	17	54395292	ANKFN1	Body	opensea	0.415239132	-6.089805951	7.85E-05	0.003791592	0.338355328	0.492122935	-0.153767607
cg09050007	4	167862896	SPOCK3	5'UTR	opensea	0.717791632	-7.851982166	7.80E-06	0.003791592	0.588276091	0.847307174	-0.259031083
cg24485354	1	46797622		IGR	opensea	0.501934084	6.301527029	5.82E-05	0.003791592	0.588575137	0.415293031	0.173282106
cg14298509	6	39758853	DAAM2	TSS1500	shore	0.863600416	-6.724676905	3.27E-05	0.003791592	0.804129912	0.923070919	-0.118941008
cg03830265	11	36471278	PRR5L	Body	opensea	0.865264901	6.126621638	7.45E-05	0.003791592	0.918443192	0.812086609	0.106356582
cg13978095	12	14264417		IGR	opensea	0.128605838	-6.049964758	8.31E-05	0.003791592	0.081860042	0.175351634	-0.093491592
cg20934765	4	93366860	GRID2	Body	opensea	0.515132798	-6.377953749	5.24E-05	0.003791592	0.38250487	0.647760726	-0.265255856
cg23192801	8	38986631	ADAM32	Body	opensea	0.584074562	-6.295727747	5.87E-05	0.003791592	0.454407448	0.713741675	-0.259334227
cg00684861	9	126187796	DENND1A	Body	opensea	0.571997546	6.150350807	7.20E-05	0.003791592	0.619676217	0.524318874	0.095357343
cg01841695	2	219904037	CCDC108	Body	shelf	0.429696943	-7.280108189	1.58E-05	0.003791592	0.332245889	0.527147997	-0.194902107
cg21428710	12	47219797	SLC38A4	TSS200	opensea	0.39888864	6.443385818	4.79E-05	0.003791592	0.546261033	0.251516248	0.294744786
cg12015681	6	166070306	PDE10A	Body	shelf	0.806575186	-6.827826849	2.85E-05	0.003791592	0.707597774	0.905552598	-0.197954823
cg08931262	16	59788088	APOOP5	Body	shore	0.280015175	-6.417194557	4.96E-05	0.003791592	0.211763011	0.34826734	-0.136504329
cg23296980	18	35947707		IGR	opensea	0.680394549	-6.543588211	4.17E-05	0.003791592	0.593515808	0.767273291	-0.173757483
cg23120013	9	92171941		IGR	opensea	0.488176879	-7.193480121	1.77E-05	0.003791592	0.383842783	0.592510976	-0.208668192
cg07545351	20	31748666		IGR	opensea	0.702943233	-6.119786884	7.52E-05	0.003791592	0.558451332	0.847435134	-0.288983802
cg12979789	3	68047840		IGR	opensea	0.562642837	-6.189675188	6.81E-05	0.003791592	0.468191432	0.657094242	-0.188902811
cg09773881	18	51108157	LOC101928167	TSS1500	opensea	0.444421391	-6.223213073	6.50E-05	0.003791592	0.334147615	0.554695166	-0.220547551
cg23071947	6	126140002	NCOA7	5'UTR	opensea	0.772826005	6.247487541	6.28E-05	0.003791592	0.841875465	0.703776546	0.138098919
cg20134805	16	79204781	WWOX	Body	opensea	0.699206771	-6.104183271	7.69E-05	0.003791592	0.551902463	0.846511079	-0.294608616
cg20879720	5	77882295	LHFPL2	5'UTR	opensea	0.555924218	-6.633803633	3.69E-05	0.003791592	0.374385654	0.737462783	-0.363077129
cg07179730	21	34359973		IGR	opensea	0.443383351	-6.63452259	3.69E-05	0.003791592	0.362243636	0.524523066	-0.16227943
cg08302302	10	80206778		IGR	opensea	0.545288679	-6.037885259	8.45E-05	0.003791592	0.409126949	0.681450409	-0.27232346
cg06043360	13	74785598		IGR	opensea	0.75681702	-6.708283409	3.34E-05	0.003791592	0.65124063	0.862393409	-0.211152779
cg16470539	17	29641473	EVI2B	TSS1500	opensea	0.472527176	-7.129337476	1.92E-05	0.003791592	0.244104594	0.700949757	-0.456845162
cg17057086	8	133456013	KCNQ3	Body	opensea	0.643668847	-6.567275625	4.04E-05	0.003791592	0.478408161	0.808929534	-0.330521373
cg08162429	10	122334761	PPAPDC1A	Body	opensea	0.737323435	-6.452107389	4.73E-05	0.003791592	0.658574344	0.816072527	-0.157498183
cg24975491	8	9229428		IGR	opensea	0.719720975	-6.054572191	8.25E-05	0.003791592	0.622444255	0.816997694	-0.194553439
cg18310453	3	105716118		IGR	opensea	0.73531142	-6.256313363	6.21E-05	0.003791592	0.606825523	0.863797318	-0.256971795
cg26338399	18	64591166		IGR	opensea	0.791814328	-7.277111274	1.59E-05	0.003791592	0.700177252	0.883451404	-0.183274152
cg12090505	4	153493645		IGR	opensea	0.448435811	-6.701577137	3.37E-05	0.003791592	0.343193434	0.553678188	-0.210484753
cg15907872	2	46552621	EPAS1	Body	opensea	0.545817529	-6.393420787	5.13E-05	0.003791592	0.464761293	0.626873765	-0.162112471
cg06721782	1	181204397	GM140	TSS1500	opensea	0.647180354	-6.275216789	6.04E-05	0.003791592	0.550886133	0.743474575	-0.192588442
cg01464104	11	56043040	OR5T1	TSS200	opensea	0.431333116	-6.324392365	5.64E-05	0.003791592	0.326723145	0.535943088	-0.209219943
cg24039310	19	14678720	NDUFB7	Body	shelf	0.580510457	7.16368348	1.84E-05	0.003791592	0.662624768	0.498396145	0.164228624
cg08680808	15	86650987	LINC01584	Body	opensea	0.723169427	-6.497984812	4.44E-05	0.003791592	0.600485091	0.845853762	-0.245368671
cg07804660	11	266869		IGR	opensea	0.657476502	-6.358014698	5.38E-05	0.003791592	0.521888632	0.793064371	-0.271175739
cg01077235	2	22660203		IGR	opensea	0.24801517	-6.430657204	4.87E-05	0.003791592	0.184675391	0.31135495	-0.126679559
cg14334389	4	88451346	SPARCL1	TSS1500	opensea	0.532480055	6.208985123	6.63E-05	0.003791592	0.615513265	0.449446844	0.166066421
cg15858036	12	54978014	PPP1R1A	Body	shelf	0.522519258	-6.299330075	5.84E-05	0.003791592	0.370111953	0.674926562	-0.304814609
cg17192902	11	83368340	DLG2	5'UTR	opensea	0.551152652	-6.103723137	7.70E-05	0.003791592	0.443002575	0.659302729	-0.216300155
cg14294758	3	116163694	LSAMP	Body	opensea	0.262377132	6.593510595	3.90E-05	0.003791592	0.377411945	0.147342318	0.230069627
cg01586432	19	10597016	KEAP1	3'UTR	opensea	0.668145604	6.190667824	6.80E-05	0.003791592	0.76074141	0.575549797	0.185191612
cg19497501	8	40755380	ZMAT4	TSS200	island	0.193085299	6.341024042	5.51E-05	0.003791592	0.283988487	0.102182111	0.181806376
cg03705912	5	16179210	11-Mar	1stExon	island	0.315471485	7.753962299	8.78E-06	0.003791592	0.470822372	0.160120599	0.310701773
cg27638196	2	219826870	CDK5R2	3'UTR	shore	0.249491802	7.9260005	7.13E-06	0.003791592	0.368134311	0.130849293	0.237285018
cg06703881	3	24955761		IGR	opensea	0.708478225	-6.245328284	6.30E-05	0.003791592	0.579810574	0.837145877	-0.257335303
cg22637799	12	22065846	ABCC9	Body	opensea	0.724389924	-6.287904315	5.94E-05	0.003791592	0.607467884	0.841311964	-0.23384408
cg02645340	13	28553783	PRHOXNB	Body	shore	0.521551011	6.153659466	7.17E-05	0.003791592	0.629298552	0.41380347	0.215495082
cg06512918	1	228350199		IGR	shelf	0.258733087	7.6629443	9.81E-06	0.003791592	0.339898474	0.1775677	0.162330774
cg10808914	7	6660940	ZNF853	Body	shore	0.633539987	-6.476193237	4.57E-05	0.003791592	0.494615677	0.772464297	-0.277848619
cg09557520	4	187239390	F11-AS1	Body	opensea	0.608995114	-6.750490677	3.16E-05	0.003791592	0.491026081	0.726964147	-0.235938066
cg09041994	8	124246515	C8orf76	Body	opensea	0.567711795	6.837013386	2.81E-05	0.003791592	0.661866918	0.473556672	0.188310246
cg26643142	12	54399494		IGR	island	0.457410277	6.288862103	5.93E-05	0.003791592	0.612186661	0.302633893	0.309552768
cg12006434	2	155313946	LOC100144595	1stExon	opensea	0.644680403	-6.477053739	4.57E-05	0.003791592	0.496012	0.793348805	-0.297336804
cg07280593	19	55085260	LILRA2	5'UTR	opensea	0.392502116	-6.171515972	6.99E-05	0.003791592	0.312216728	0.472787504	-0.160570776
cg17723604	10	90923558		IGR	opensea	0.247044748	-6.305079497	5.80E-05	0.003791592	0.149081924	0.345007571	-0.195925647
cg13790326	12	68428515		IGR	opensea	0.594197063	-6.08964132	7.85E-05	0.003791592	0.511939527	0.6764546	-0.164515074
cg07951749	7	149744418		IGR	island	0.206764752	6.321200324	5.67E-05	0.003791592	0.331778895	0.081750609	0.250028286
cg11948874	20	36147327	BLCAP	Body	shore	0.730860207	7.052168787	2.12E-05	0.003791592	0.833325464	0.628394949	0.204930515
cg23857078	7	87975315		IGR	opensea	0.75895672	-7.00997408	2.24E-05	0.003791592	0.637100642	0.880812799	-0.243712157
cg01381568	2	226480172	NYAP2	Body	opensea	0.450258026	-6.38269904	5.20E-05	0.003791592	0.343743533	0.556772518	-0.213028985
cg25468966	7	120568156		IGR	opensea	0.763448127	-6.588503587	3.92E-05	0.003791592	0.63326593	0.893630324	-0.260364393
cg01047586	2	176933407		IGR	island	0.291447718	6.475514286	4.58E-05	0.003791592	0.436108094	0.146787342	0.289320752
cg23637385	2	45161510		IGR	island	0.212744265	6.693512171	3.41E-05	0.003791592	0.323747475	0.101741055	0.22200642
cg02892660	19	53935651	ZNF761	5'UTR	island	0.244863694	7.444480043	1.29E-05	0.003791592	0.302577947	0.187149441	0.115428506
cg18384063	17	73625493	RECQL5	Body	shelf	0.898891743	7.09344818	2.01E-05	0.003791592	0.924651851	0.873131636	0.051520215
cg05209483	17	7482986	CD68	1stExon	shelf	0.188648824	-6.056427822	8.23E-05	0.003791592	0.112238124	0.265059524	-0.152821399
cg04018214	12	91572199	DCN	1stExon	opensea	0.606793803	6.195449176	6.76E-05	0.003791592	0.702026654	0.511560953	0.190465701
cg05871756	5	173216171		IGR	opensea	0.571985856	-6.557048065	4.10E-05	0.003791592	0.414528014	0.729443698	-0.314915683
cg13493563	9	132260096		IGR	shore	0.813060075	6.561635556	4.07E-05	0.003791592	0.891898265	0.734221885	0.15767638
cg12639234	8	18248964	NAT2	5'UTR	shelf	0.662912692	-6.186227309	6.85E-05	0.003791592	0.554995335	0.770830049	-0.215834714
cg11103296	10	34399605		IGR	opensea	0.680696289	-6.879419335	2.66E-05	0.003791592	0.488595786	0.872796793	-0.384201007
cg02358647	6	25698362	SCGN	Body	opensea	0.441548108	-6.103405817	7.70E-05	0.003791592	0.286652362	0.596443854	-0.309791493
cg21776091	22	21388575	MIR649	TSS200	shore	0.662776257	-7.111043747	1.96E-05	0.003791592	0.618988508	0.706564005	-0.087575497
cg03182745	7	94054531	COL1A2	ExonBnd	opensea	0.54060641	-8.360467518	4.29E-06	0.003791592	0.387763112	0.693449709	-0.305686597
cg21137882	16	70608877	SF3B3	3'UTR	opensea	0.69942821	6.173010184	6.98E-05	0.003791592	0.743441051	0.655415369	0.088025682
cg09333367	17	18738729		IGR	opensea	0.793581635	-6.704275025	3.36E-05	0.003791592	0.715618389	0.87154488	-0.15592649
cg06111286	5	158757659	IL12B	TSS200	shore	0.44237816	-6.936980272	2.46E-05	0.003791592	0.359281321	0.525474998	-0.166193678
cg00889398	13	28502089		IGR	island	0.268913743	6.951621909	2.42E-05	0.003791592	0.412761972	0.125065514	0.287696458
cg27082276	18	19999169	CTAGE1	TSS1500	opensea	0.64331937	-6.372736304	5.28E-05	0.003791592	0.542734754	0.743903986	-0.201169232
cg26122975	12	94919997		IGR	opensea	0.576847384	-7.582970844	1.08E-05	0.003791592	0.479216229	0.674478539	-0.19526231
cg23155467	8	120591520	ENPP2	Body	opensea	0.404193628	-6.226223326	6.47E-05	0.003791592	0.28510054	0.523286716	-0.238186176
cg23379038	12	56994855	BAZ2A	Body	opensea	0.860442089	6.278326488	6.02E-05	0.003791592	0.905222659	0.81566152	0.089561139
cg22228988	12	126940557	LOC100128554	Body	opensea	0.723286002	-6.313347108	5.73E-05	0.003791592	0.601608182	0.844963821	-0.243355638
cg14177257	8	126730053		IGR	opensea	0.67954319	-6.637572323	3.67E-05	0.003791592	0.542982935	0.816103445	-0.273120509
cg26965089	7	25902057		IGR	shore	0.071211102	-6.32587619	5.63E-05	0.003791592	0.047469375	0.094952829	-0.047483454
cg18591842	4	20534983	SLIT2	Body	opensea	0.687872141	-6.229983504	6.44E-05	0.003791592	0.569412969	0.806331314	-0.236918345
cg27535148	6	70768321	COL19A1	Body	opensea	0.58175894	-6.795687449	2.97E-05	0.003791592	0.425179074	0.738338805	-0.31315973
cg25578535	7	130098336		IGR	opensea	0.471973633	-7.623953518	1.03E-05	0.003791592	0.260728118	0.683219148	-0.42249103
cg18949315	20	57418015	GNASAS	Body	shore	0.445321845	6.941001055	2.45E-05	0.003791592	0.503731107	0.386912583	0.116818524
cg17588455	6	33048485	HLA-DPB1	Body	island	0.423094725	6.354184293	5.41E-05	0.003791592	0.567668012	0.278521439	0.289146573
cg03850957	20	16713359	SNRPB2	Body	shelf	0.677351565	-6.273545321	6.06E-05	0.003791592	0.575123632	0.779579498	-0.204455866
cg17192954	18	1296921	C18orf2	Body	opensea	0.473084407	-6.927843606	2.49E-05	0.003791592	0.382199145	0.563969668	-0.181770523
cg05454961	16	62745680		IGR	opensea	0.749591832	-7.221365793	1.71E-05	0.003791592	0.622325913	0.876857751	-0.254531838
cg11458934	3	14848288		IGR	shelf	0.323134709	-6.895849175	2.60E-05	0.003791592	0.177788315	0.468481104	-0.290692789
cg13329013	2	81097499		IGR	opensea	0.434729996	-6.338900154	5.53E-05	0.003791592	0.350978639	0.518481353	-0.167502713
cg22555543	11	121107707		IGR	opensea	0.723810822	-6.288074868	5.94E-05	0.003791592	0.667240307	0.780381337	-0.11314103
cg17528432	13	84457338	SLITRK1	TSS1500	shelf	0.425036465	6.532724054	4.23E-05	0.003791592	0.616145118	0.233927813	0.382217305
cg14379719	8	11561508	GATA4	TSS1500	island	0.289731965	6.116798254	7.55E-05	0.003791592	0.433452477	0.146011453	0.287441024
cg19158326	22	47045599	GRAMD4	Body	opensea	0.414195525	6.141500416	7.29E-05	0.003791592	0.578831515	0.249559536	0.329271979
cg07855575	5	25393894		IGR	opensea	0.434104861	-6.972396875	2.35E-05	0.003791592	0.290904546	0.577305177	-0.286400632
cg21279944	7	11453475	THSD7A	Body	opensea	0.677083736	-7.340794282	1.47E-05	0.003791592	0.498527162	0.85564031	-0.357113149
cg26557696	1	221272092		IGR	opensea	0.300402992	-6.103579705	7.70E-05	0.003791592	0.206622211	0.394183773	-0.187561562
cg27512340	13	21495819		IGR	opensea	0.779637264	-6.331850531	5.58E-05	0.003791592	0.724363949	0.834910579	-0.110546629
cg05942843	13	25722770		IGR	opensea	0.636084615	-7.62400816	1.03E-05	0.003791592	0.512329726	0.759839505	-0.247509779
cg09275205	4	176709223	GPM6A	TSS1500	opensea	0.552919011	-6.8873204	2.63E-05	0.003791592	0.43635721	0.669480813	-0.233123604
cg02412705	5	148607187	ABLIM3	Body	opensea	0.759771778	-7.412868263	1.34E-05	0.003791592	0.648457087	0.871086469	-0.222629382
cg15101623	8	96952925		IGR	opensea	0.227449087	-7.627074547	1.03E-05	0.003791592	0.144620342	0.310277833	-0.165657492
cg21789615	3	84932952		IGR	opensea	0.558481793	-6.23435351	6.40E-05	0.003791592	0.445024577	0.671939009	-0.226914431
cg11170544	1	55265060	TTC22	Body	shore	0.433270122	-6.164647776	7.06E-05	0.003791592	0.30002089	0.566519353	-0.266498463
cg02832237	1	167607232	RCSD1	Body	opensea	0.621949066	-6.225512468	6.48E-05	0.003791592	0.504196869	0.739701262	-0.235504393
cg25472799	7	90209623		IGR	opensea	0.571392474	-6.232516533	6.42E-05	0.003791592	0.462349183	0.680435764	-0.218086581
cg02336568	10	22546215	LOC100130992	Body	shelf	0.628133484	-6.767006456	3.09E-05	0.003791592	0.541476473	0.714790496	-0.173314023
cg25792351	2	43414162		IGR	opensea	0.768590572	6.736256572	3.22E-05	0.003791592	0.850749974	0.686431171	0.164318803
cg07757108	7	37758474		IGR	opensea	0.73624029	-6.24915259	6.27E-05	0.003791592	0.610626166	0.861854414	-0.251228248
cg21855316	22	36600979	APOL4	TSS200	opensea	0.543622488	-7.48499291	1.22E-05	0.003791592	0.450991868	0.636253107	-0.185261239
cg00964019	11	117593395	DSCAML1	Body	opensea	0.654015248	-6.306571281	5.78E-05	0.003791592	0.516844845	0.791185651	-0.274340806
cg11288162	15	62110197		IGR	opensea	0.641209692	-6.114949366	7.57E-05	0.003791592	0.549358206	0.733061179	-0.183702973
cg23480021	3	22412746		IGR	shore	0.834776296	-6.061514733	8.17E-05	0.003791592	0.738059049	0.931493542	-0.193434493
cg25247859	6	30095174		IGR	island	0.337230545	6.08354311	7.92E-05	0.003791592	0.483340699	0.19112039	0.29222031
cg14283802	8	87684132	CNGB3	Body	opensea	0.642382857	-6.899125386	2.59E-05	0.003791592	0.472302738	0.812462976	-0.340160237
cg05593618	17	73643555	RECQL5	Body	opensea	0.923173583	7.794353879	8.36E-06	0.003791592	0.934378242	0.911968923	0.022409319
cg25665331	3	31706119	OSBPL10	Body	opensea	0.940110956	-6.517973237	4.32E-05	0.003791592	0.929546836	0.950675077	-0.021128241
cg06062703	17	60529719		IGR	opensea	0.722646156	-6.498788939	4.44E-05	0.003791592	0.653620468	0.791671844	-0.138051376
cg19985781	14	106331671		IGR	shore	0.633060682	-6.235327518	6.39E-05	0.003791592	0.540928587	0.725192776	-0.184264189
cg04630141	3	14607952		IGR	opensea	0.391094991	-6.129380536	7.42E-05	0.003791592	0.242177668	0.540012314	-0.297834646
cg11623216	8	125274098		IGR	opensea	0.250707845	-6.380137179	5.22E-05	0.003791592	0.126496726	0.374918964	-0.248422238
cg08219700	8	58056026		IGR	island	0.635354359	7.080116425	2.05E-05	0.003791592	0.732936738	0.53777198	0.195164758
cg12449896	19	58868485	ZNF497	Body	island	0.608272289	6.157453083	7.13E-05	0.003791592	0.679157121	0.537387458	0.141769663
cg14132982	1	157931698		IGR	opensea	0.71163557	-6.333699853	5.57E-05	0.003791592	0.606571012	0.816700127	-0.210129115
cg08944929	16	67979129	SLC12A4	Body	opensea	0.67365795	7.195090688	1.76E-05	0.003791592	0.726618867	0.620697033	0.105921835
cg13328862	4	42455780	ATP8A1	Body	opensea	0.670757946	-6.641349575	3.65E-05	0.003791592	0.557986562	0.78352933	-0.225542768
cg00375327	6	133186478		IGR	opensea	0.588697821	-7.580659049	1.09E-05	0.003791592	0.443456374	0.733939267	-0.290482893
cg24467190	2	220148153	DNAJB2	Body	shelf	0.839741964	6.333724756	5.57E-05	0.003791592	0.873003636	0.806480292	0.066523345
cg08135414	11	55929061	OR8K5	TSS1500	opensea	0.370645305	-6.159300373	7.11E-05	0.003791592	0.278392681	0.462897928	-0.184505247
cg07032359	4	7755806	LOC84740	TSS200	opensea	0.812811849	-6.312387226	5.74E-05	0.003791592	0.748089849	0.87753385	-0.129444002
cg05462446	16	77574072		IGR	opensea	0.495438835	-7.031610065	2.18E-05	0.003791592	0.344030108	0.646847562	-0.302817454
cg11847920	8	13223028	DLC1	Body	opensea	0.75325696	-6.640074186	3.66E-05	0.003791592	0.636141118	0.870372803	-0.234231685
cg03481855	8	129089293	PVT1	Body	opensea	0.69772017	-6.804771287	2.94E-05	0.003791592	0.549426441	0.846013898	-0.296587456
cg21427706	5	63801189	RGS7BP	TSS1500	shore	0.645319291	-7.04478306	2.14E-05	0.003791592	0.510512262	0.78012632	-0.269614058
cg03573068	11	20620287	SLC6A5	TSS1500	shore	0.232592659	6.239509442	6.35E-05	0.003791592	0.319715348	0.145469969	0.174245379
cg02120744	19	5169537		IGR	opensea	0.659651878	-6.902300894	2.58E-05	0.003791592	0.5661639	0.753139857	-0.186975957
cg21657577	19	52956622	ZNF578	TSS1500	shore	0.348709533	6.062733326	8.16E-05	0.003791592	0.477703129	0.219715937	0.257987193
cg09114125	10	3220262		IGR	opensea	0.742526803	-6.492911014	4.47E-05	0.003791592	0.672558121	0.812495484	-0.139937364
cg06287405	16	67142945	C16orf70	TSS1500	shore	0.830346089	6.606174966	3.83E-05	0.003791592	0.8858769	0.774815277	0.111061623
cg16958351	20	50400640	SALL4	3'UTR	opensea	0.688905343	-6.120011845	7.52E-05	0.003791592	0.609601224	0.768209462	-0.158608238
cg07805771	1	113447460		IGR	opensea	0.784318476	-7.403478953	1.35E-05	0.003791592	0.681927101	0.886709851	-0.20478275
cg04373948	12	90806795		IGR	opensea	0.621765393	-6.545051233	4.16E-05	0.003791592	0.445050072	0.798480715	-0.353430643
cg07535316	7	81752694	CACNA2D1	Body	opensea	0.481527439	-6.560994015	4.07E-05	0.003791592	0.365879895	0.597174983	-0.231295088
cg17730961	7	134247087	AKR1B15	5'UTR	opensea	0.441243582	-6.166126888	7.04E-05	0.003791592	0.331895016	0.550592149	-0.218697133
cg14585371	16	51168816		IGR	island	0.373659178	6.935170497	2.47E-05	0.003791592	0.473247193	0.274071163	0.199176029
cg23338408	14	31289523		IGR	opensea	0.639590344	-6.290713032	5.91E-05	0.003791592	0.532790904	0.746389784	-0.213598879
cg07073072	21	46424976	NCRNA00162	TSS1500	shelf	0.535867259	-7.596187861	1.07E-05	0.003791592	0.43386264	0.637871877	-0.204009237
cg09463948	9	132604101	USP20	5'UTR	opensea	0.816986724	6.246552222	6.29E-05	0.003791592	0.85561454	0.778358908	0.077255632
cg24659224	7	768140	PRKAR1B	TSS1500	shore	0.531212454	6.18639435	6.85E-05	0.003791592	0.614232346	0.448192561	0.166039785
cg14997373	1	4389044		IGR	opensea	0.601041861	-6.297971023	5.85E-05	0.003791592	0.50254169	0.699542033	-0.197000342
cg03587978	3	172165696	GHSR	1stExon	island	0.251313389	6.230460682	6.43E-05	0.003791592	0.341790914	0.160835864	0.18095505
cg23540632	18	67253448	DOK6	Body	opensea	0.566269388	-6.184321155	6.87E-05	0.003791592	0.456064189	0.676474587	-0.220410399
cg24156524	7	68867912		IGR	opensea	0.639939082	-6.768499361	3.08E-05	0.003791592	0.534733725	0.74514444	-0.210410715
cg17515347	1	159047163	AIM2	TSS1500	opensea	0.569031511	-6.766005271	3.09E-05	0.003791592	0.402306044	0.735756978	-0.333450934
cg06322557	3	8399147		IGR	opensea	0.454737688	-6.315257381	5.71E-05	0.003791592	0.308530481	0.600944895	-0.292414414
cg17357892	21	44914774		IGR	opensea	0.351758212	-6.514333671	4.34E-05	0.003791592	0.258367705	0.445148719	-0.186781013
cg24808921	4	23004662		IGR	opensea	0.642828095	-6.536872346	4.21E-05	0.003791592	0.507144668	0.778511522	-0.271366855
cg20356197	6	100923756		IGR	opensea	0.631414006	-6.195204142	6.76E-05	0.003791592	0.500750013	0.762077999	-0.261327986
cg25439774	11	112840280	NCAM1	Body	opensea	0.306643173	-6.831699696	2.83E-05	0.003791592	0.184371632	0.428914715	-0.244543084
cg02676247	1	54696549	SSBP3	Body	opensea	0.81322136	-6.524957988	4.28E-05	0.003791592	0.725537438	0.900905281	-0.175367843
cg24335895	19	36643771	COX7A1	TSS200	shore	0.402369381	6.399980258	5.08E-05	0.003791592	0.587907477	0.216831285	0.371076192
cg05256483	2	119616242		IGR	island	0.341467237	6.542744269	4.18E-05	0.003791592	0.494336917	0.188597557	0.30573936
cg24445116	10	48523589		IGR	opensea	0.598250638	-6.121100492	7.51E-05	0.003791592	0.487225072	0.709276203	-0.222051131
cg02423064	17	32484008	ACCN1	TSS200	island	0.262818402	8.233394596	4.96E-06	0.003791592	0.370511364	0.155125439	0.215385925
cg02859874	20	38750054		IGR	opensea	0.565369229	-6.087994293	7.87E-05	0.003791592	0.419589381	0.711149077	-0.291559696
cg01484296	17	6796941	ALOX12P2	Body	shore	0.538017723	7.166636322	1.83E-05	0.003791592	0.690083303	0.385952142	0.304131161
cg19798703	3	186327747		IGR	opensea	0.6013533	-6.632152754	3.70E-05	0.003791592	0.517738599	0.684968	-0.167229401
cg04276058	1	19254031	IFFO2	Body	opensea	0.389590359	-6.319858266	5.68E-05	0.003791592	0.242163877	0.537016841	-0.294852963
cg15148973	10	122333392	PPAPDC1A	Body	opensea	0.292368277	-6.635531042	3.68E-05	0.003791592	0.187301157	0.397435396	-0.210134238
cg06265999	4	39548425	MIR1273H	Body	opensea	0.609671151	6.171981937	6.99E-05	0.003791592	0.729630535	0.489711767	0.239918767
cg02061725	6	139618284		IGR	opensea	0.490408449	-6.055007277	8.25E-05	0.003791592	0.372595403	0.608221495	-0.235626092
cg16416014	3	110271653		IGR	opensea	0.495346452	-6.841312769	2.80E-05	0.003791592	0.352469463	0.63822344	-0.285753977
cg01190484	6	30104593	TRIM40	1stExon	opensea	0.32394184	-6.201491852	6.70E-05	0.003791592	0.21066577	0.437217911	-0.226552141
cg16560233	6	147728708		IGR	shore	0.60753006	-6.218654549	6.54E-05	0.003791592	0.480464209	0.734595912	-0.254131703
cg04258833	2	102697002	IL1R1	5'UTR	opensea	0.688066199	-7.080682625	2.04E-05	0.003791592	0.54455182	0.831580578	-0.287028758
cg15417654	3	187959138	LPP	5'UTR	opensea	0.582888069	6.368597956	5.31E-05	0.003791592	0.681546898	0.48422924	0.197317658
cg19358307	12	128675426		IGR	opensea	0.411737864	6.185239666	6.86E-05	0.003791592	0.519084206	0.304391522	0.214692685
cg25129960	12	73815784		IGR	opensea	0.452430229	-7.006027459	2.25E-05	0.003791592	0.327538254	0.577322204	-0.24978395
cg04567586	11	134908014		IGR	opensea	0.512753746	-6.767345694	3.09E-05	0.003791592	0.387090532	0.638416961	-0.251326429
cg01524235	19	11364572	DOCK6	Body	opensea	0.692245385	6.321979331	5.66E-05	0.003791592	0.782371037	0.602119733	0.180251304
cg09437691	11	80475231	LOC101928944	TSS1500	opensea	0.756780769	-6.357040826	5.39E-05	0.003791592	0.649721232	0.863840307	-0.214119075
cg17093867	6	112668571	RFPL4B	1stExon	opensea	0.953154971	-7.39293914	1.37E-05	0.003791592	0.944778257	0.961531686	-0.016753429
cg02558975	21	44884782	LINC00313	Body	opensea	0.668456394	-6.25574665	6.21E-05	0.003791592	0.582983735	0.753929053	-0.170945318
cg10608166	12	115887445		IGR	shelf	0.808315051	-6.660564679	3.56E-05	0.003791592	0.738624535	0.878005566	-0.139381032
cg09077611	17	76803701	USP36	ExonBnd	opensea	0.658908085	6.667803395	3.53E-05	0.003791592	0.731052013	0.586764157	0.144287855
cg15981982	2	8685837		IGR	opensea	0.535629122	-6.089595234	7.85E-05	0.003791592	0.427993929	0.643264316	-0.215270387
cg18796277	7	27214294	HOXA10	TSS1500	island	0.512342796	6.480459862	4.55E-05	0.003791592	0.663252659	0.361432933	0.301819726
cg25540313	5	29930761		IGR	opensea	0.320864653	-6.878788218	2.66E-05	0.003791592	0.216265842	0.425463465	-0.209197622
cg25290307	7	101005910	EMID2	TSS1500	island	0.511435978	6.121083673	7.51E-05	0.003791592	0.618041226	0.404830729	0.213210496
cg01717201	17	48174262	PDK2	Body	shore	0.597591863	6.380018768	5.22E-05	0.003791592	0.695456861	0.499726866	0.195729995
cg17346017	5	40653634		IGR	opensea	0.634635697	-6.198875144	6.73E-05	0.003791592	0.526452082	0.742819312	-0.21636723
cg25626375	8	133072269	OC90	TSS1500	opensea	0.423448319	-6.433763309	4.85E-05	0.003791592	0.269331956	0.577564681	-0.308232725
cg02013652	2	103513313		IGR	opensea	0.687029751	-8.204031436	5.14E-06	0.003791592	0.545226198	0.828833304	-0.283607105
cg25195899	17	25640203	WSB1	3'UTR	opensea	0.809961074	6.613167779	3.80E-05	0.003791592	0.864318556	0.755603592	0.108714964
cg13717357	7	8953841		IGR	opensea	0.494446052	-6.314398561	5.72E-05	0.003791592	0.343271949	0.645620154	-0.302348205
cg21192332	4	105946830		IGR	opensea	0.715773022	-7.647094035	1.00E-05	0.003791592	0.646365836	0.785180207	-0.138814371
cg00357049	16	58492752		IGR	opensea	0.676178953	-6.288616787	5.93E-05	0.003791592	0.599435533	0.752922373	-0.15348684
cg22062184	1	188956522		IGR	opensea	0.659480905	-8.057040792	6.11E-06	0.003791592	0.533049172	0.785912638	-0.252863467
cg03582267	2	233726220		IGR	opensea	0.891889743	-6.068530865	8.09E-05	0.003791592	0.854551564	0.929227922	-0.074676358
cg09106606	7	107661251		IGR	opensea	0.699287725	-6.241653703	6.33E-05	0.003791592	0.595558091	0.803017359	-0.207459268
cg18464316	3	148917823	CP	Body	opensea	0.715379286	-6.047991089	8.33E-05	0.003791592	0.644514214	0.786244358	-0.141730144
cg22537347	22	43053535		IGR	opensea	0.349042138	-7.922305244	7.17E-06	0.003791592	0.237072815	0.461011461	-0.223938646
cg07548638	8	15051678	SGCZ	Body	opensea	0.6220966	-6.457991502	4.69E-05	0.003791592	0.47264643	0.771546771	-0.29890034
cg14079254	11	13141128		IGR	opensea	0.763086426	-6.745751437	3.18E-05	0.003791592	0.652163638	0.874009214	-0.221845577
cg13704331	3	38598406	SCN5A	Body	opensea	0.780538987	-6.332335428	5.58E-05	0.003791592	0.670167863	0.890910111	-0.220742248
cg11786870	1	203576481		IGR	opensea	0.169771778	-6.513699575	4.35E-05	0.003791592	0.08313527	0.256408285	-0.173273015
cg12024982	4	60699426		IGR	opensea	0.632122643	-7.13162705	1.91E-05	0.003791592	0.471019843	0.793225444	-0.322205601
cg21524461	12	20525478	PDE3A	Body	shelf	0.527305992	-6.295410403	5.87E-05	0.003791592	0.351025185	0.703586799	-0.352561615
cg04589151	6	148130124		IGR	opensea	0.644429443	-6.456989495	4.70E-05	0.003791592	0.475848689	0.813010198	-0.337161509
cg06262618	7	21451100		IGR	opensea	0.695119985	-6.122116274	7.50E-05	0.003791592	0.576835257	0.813404714	-0.236569456
cg09222023	3	138669322	C3orf72	Body	island	0.285943398	6.264235255	6.14E-05	0.003791592	0.432764277	0.139122518	0.293641758
cg07690824	16	67985417	SLC12A4	Body	opensea	0.727807706	7.64136614	1.01E-05	0.003791592	0.794693451	0.660921961	0.133771491
cg13262282	15	64982883	OAZ2	Body	opensea	0.704057612	6.479373837	4.55E-05	0.003791592	0.799357436	0.608757787	0.19059965
cg18953183	5	156607793	ITK	TSS200	opensea	0.605841176	-6.512668808	4.35E-05	0.003791592	0.423120479	0.788561873	-0.365441394
cg23255123	4	2517663		IGR	opensea	0.525689618	6.946471332	2.43E-05	0.003791592	0.660987552	0.390391683	0.27059587
cg03437472	10	87287326		IGR	opensea	0.271111314	-6.507702759	4.38E-05	0.003791592	0.195741684	0.346480945	-0.150739261
cg00198603	10	15761192	ITGA8	Body	shore	0.217606194	7.17573197	1.81E-05	0.003791592	0.333892615	0.101319773	0.232572842
cg23400122	8	10283795	MSRA	Body	opensea	0.7620694	6.244287478	6.31E-05	0.003791592	0.827489469	0.696649331	0.130840139
cg02691407	7	141635777	CLEC5A	Body	opensea	0.747944063	-6.056929373	8.23E-05	0.003791592	0.640970016	0.85491811	-0.213948094
cg20535789	3	156166256	KCNAB1	Body	opensea	0.579141951	-6.770381432	3.07E-05	0.003791592	0.448411792	0.709872109	-0.261460317
cg01315916	5	3591609		IGR	island	0.311486813	6.832120285	2.83E-05	0.003791592	0.460780527	0.162193099	0.298587428
cg03874137	4	74296522		IGR	opensea	0.613311948	-6.173435437	6.97E-05	0.003791592	0.517827286	0.70879661	-0.190969324
cg05799411	1	52820497	CC2D1B	Body	opensea	0.845315898	7.619329453	1.04E-05	0.003791592	0.881618711	0.809013085	0.072605626
cg12965599	3	147125924	ZIC1	TSS1500	shore	0.342326406	6.66869845	3.52E-05	0.003791592	0.490121784	0.194531029	0.295590755
cg12154805	22	45615112	KIAA0930	Body	opensea	0.635160498	-6.641885331	3.65E-05	0.003791592	0.533862239	0.736458758	-0.202596519
cg03024066	6	170715059	FAM120B	3'UTR	opensea	0.48938959	-6.378435011	5.23E-05	0.003791592	0.338715467	0.640063712	-0.301348245
cg07140194	2	73150236	EMX1	Body	shore	0.852624999	-6.281779099	5.99E-05	0.003791592	0.819194902	0.886055096	-0.066860194
cg15817376	1	8228442		IGR	opensea	0.938391732	-6.039251081	8.44E-05	0.003791592	0.921696291	0.955087173	-0.033390883
cg14337712	12	81675373	LOC102724663	Body	opensea	0.60573046	-6.750022264	3.16E-05	0.003791592	0.432115256	0.779345665	-0.347230409
cg06105898	11	122164536		IGR	opensea	0.521264056	-6.615173327	3.79E-05	0.003791592	0.413233459	0.629294653	-0.216061194
cg21278982	9	21369268	IFNA13	TSS1500	opensea	0.692801225	-6.071544458	8.06E-05	0.003791592	0.565019405	0.820583046	-0.25556364
cg22601350	5	53208239	ARL15	Body	opensea	0.847349895	-7.658173751	9.87E-06	0.003791592	0.760172395	0.934527395	-0.174355
cg03661577	12	92864525		IGR	opensea	0.459039766	-6.273300744	6.06E-05	0.003791592	0.350394491	0.567685041	-0.21729055
cg24106790	11	32449728	WT1	Body	island	0.247032755	8.079559791	5.94E-06	0.003791592	0.366083099	0.127982411	0.238100688
cg18434538	22	27441441		IGR	opensea	0.059130571	-6.995483698	2.28E-05	0.003791592	0.045541354	0.072719789	-0.027178434
cg09689895	2	234974853	SPP2	Body	opensea	0.559226016	-6.55020161	4.13E-05	0.003791592	0.458419101	0.660032931	-0.20161383
cg01752041	8	63055444		IGR	shore	0.602724019	-7.345509221	1.46E-05	0.003791592	0.457933672	0.747514367	-0.289580695
cg25391162	9	118091	FOXD4	1stExon	island	0.50127707	6.462189188	4.66E-05	0.003791592	0.598597466	0.403956674	0.194640791
cg13250654	12	84274211		IGR	opensea	0.557027852	-7.04200138	2.15E-05	0.003791592	0.39727989	0.716775813	-0.319495923
cg04939902	19	47660875	SAE1	Body	opensea	0.722348804	6.712603397	3.32E-05	0.003791592	0.779380999	0.665316608	0.114064392
cg04520897	8	119034296	EXT1	Body	opensea	0.944091947	-6.675223318	3.49E-05	0.003791592	0.931619447	0.956564448	-0.024945002
cg15230103	10	99643925	CRTAC1	Body	opensea	0.950147704	-6.324456756	5.64E-05	0.003791592	0.93906148	0.961233929	-0.022172449
cg18054375	10	81194201	ZCCHC24	Body	opensea	0.615335216	-6.460670345	4.67E-05	0.003791592	0.405525511	0.825144921	-0.419619409
cg10984165	5	28809121		IGR	shore	0.762896513	-6.06979284	8.08E-05	0.003791592	0.671797732	0.853995295	-0.182197563
cg17221160	12	11423350	PRB3	TSS1500	opensea	0.617274571	-6.204516879	6.67E-05	0.003791592	0.464852999	0.769696142	-0.304843142
cg15015109	17	65136480	HELZ	Body	opensea	0.753769852	-6.075150388	8.02E-05	0.003791592	0.651522801	0.856016904	-0.204494103
cg14874905	5	39165082	FYB	Body	opensea	0.591286741	-7.090806009	2.02E-05	0.003791592	0.440019997	0.742553485	-0.302533487
cg22184818	4	147734236	TTC29	Body	opensea	0.592512659	-7.943757144	6.99E-06	0.003791592	0.478865925	0.706159392	-0.227293467
cg06314761	3	63263832	SYNPR	TSS200	shore	0.207272695	6.566781314	4.04E-05	0.003791592	0.303807298	0.110738092	0.193069206
cg11900309	6	114738581		IGR	opensea	0.340012848	-8.284615021	4.68E-06	0.003791592	0.211994589	0.468031108	-0.256036519
cg17871403	5	7827115	ADCY2	3'UTR	opensea	0.699979258	-6.346075374	5.47E-05	0.003791592	0.549567296	0.850391219	-0.300823923
cg25173022	14	89643683	FOXN3	Body	opensea	0.761932698	-6.981926113	2.32E-05	0.003791592	0.661055648	0.862809747	-0.2017541
cg08329501	9	79056558	GCNT1	TSS200	opensea	0.482911593	-7.025211664	2.20E-05	0.003791592	0.35913839	0.606684796	-0.247546406
cg23519155	2	37815128		IGR	opensea	0.754100977	-6.664317073	3.54E-05	0.003791592	0.648461408	0.859740545	-0.211279137
cg14541011	9	135989682	RALGDS	Body	opensea	0.581911271	6.573317655	4.01E-05	0.003791592	0.722266729	0.441555813	0.280710916
cg16766061	3	88479747		IGR	opensea	0.681623105	-6.595219719	3.89E-05	0.003791592	0.535115056	0.828131154	-0.293016098
cg10916459	7	10819836		IGR	shore	0.649951882	-7.74478384	8.88E-06	0.003791592	0.542748561	0.757155203	-0.214406642
cg13391652	4	1400691	NKX1-1	TSS1500	island	0.255879352	6.698959001	3.38E-05	0.003791592	0.395530624	0.11622808	0.279302544
cg26331155	7	88477960	ZNF804B	Body	opensea	0.412673558	-6.623660801	3.74E-05	0.003791592	0.300508937	0.524838179	-0.224329242
cg12730323	1	200004757	NR5A2	Body	island	0.226152416	6.215679755	6.57E-05	0.003791592	0.319291277	0.133013556	0.186277721
cg04197199	19	1248289	MIDN	TSS1500	island	0.071024111	-7.986713372	6.64E-06	0.003791592	0.05644234	0.085605882	-0.029163542
cg19851602	1	243431778	SDCCAG8	Body	opensea	0.697206435	-7.99030048	6.61E-06	0.003791592	0.548169726	0.846243144	-0.298073418
cg19425332	10	118898869	VAX1	TSS1500	shore	0.266628772	6.229119484	6.45E-05	0.003791592	0.368998165	0.164259379	0.204738786
cg13289553	5	32585524	SUB1	TSS200	shore	0.046358265	-7.065766007	2.08E-05	0.003791592	0.030755709	0.06196082	-0.031205112
cg19708605	2	86299447	POLR1A	Body	opensea	0.558760205	6.689488805	3.42E-05	0.003791592	0.707675663	0.409844747	0.297830916
cg18274569	1	75399419		IGR	opensea	0.500332166	-7.938671854	7.03E-06	0.003791592	0.361450997	0.639213336	-0.277762339
cg16030541	21	20716658		IGR	opensea	0.744156327	-6.235771338	6.39E-05	0.003791592	0.617798709	0.870513945	-0.252715235
cg26334209	10	13726634	FRMD4A	Body	opensea	0.540365722	6.126720026	7.45E-05	0.003791592	0.677455025	0.403276419	0.274178606
cg23532138	19	41713384	CYP2S1	3'UTR	opensea	0.456863854	6.27818296	6.02E-05	0.003791592	0.559568466	0.354159241	0.205409225
cg24463519	19	17017001	CPAMD8	Body	opensea	0.514055361	-6.622550088	3.75E-05	0.003791592	0.407131929	0.620978794	-0.213846865
cg00088797	3	12976288	IQSEC1	Body	shore	0.4414852	6.546754073	4.15E-05	0.003791592	0.601093221	0.281877179	0.319216042
cg04836125	12	86383726	MGAT4C	5'UTR	opensea	0.626702083	-6.233966272	6.40E-05	0.003791592	0.47817876	0.775225407	-0.297046647
cg07450201	8	12827559	KIAA1456	5'UTR	opensea	0.735186872	-6.275807625	6.04E-05	0.003791592	0.603318674	0.86705507	-0.263736396
cg11853918	6	17159487		IGR	opensea	0.716602762	-6.574081741	4.00E-05	0.003791592	0.61186153	0.821343994	-0.209482464
cg00609707	18	37382549		IGR	opensea	0.686166877	-6.704441278	3.36E-05	0.003791592	0.595912208	0.776421545	-0.180509337
cg22234080	22	29876942	NEFH	1stExon	island	0.322530047	7.013225255	2.23E-05	0.003791592	0.435228987	0.209831107	0.225397879
cg10479107	8	67049448	TRIM55	Body	opensea	0.526723584	-6.17528436	6.95E-05	0.003791592	0.438802428	0.614644741	-0.175842313
cg14854856	7	51655446		IGR	opensea	0.567410674	-7.168897118	1.82E-05	0.003791592	0.455462732	0.679358616	-0.223895884
cg00693430	16	20367762		IGR	opensea	0.72404143	-6.404914164	5.05E-05	0.003791592	0.611328062	0.836754797	-0.225426736
cg03878499	19	23368673		IGR	opensea	0.585616403	-6.085765479	7.90E-05	0.003791592	0.472164543	0.699068262	-0.226903719
cg13998003	4	54341977	LNX1	Body	opensea	0.717565347	-7.495053894	1.21E-05	0.003791592	0.636052189	0.799078504	-0.163026314
cg01363619	20	3433512		IGR	opensea	0.644356793	-6.7797115	3.03E-05	0.003791592	0.54036305	0.748350536	-0.207987486
cg04149930	16	2340461	ABCA3	Body	shore	0.655122349	-6.129036303	7.42E-05	0.003791592	0.548613596	0.761631103	-0.213017507
cg14812743	6	136405726	PDE7B	Body	opensea	0.737319849	-6.478990529	4.56E-05	0.003791592	0.609410059	0.86522964	-0.255819581
cg20326899	1	21107219	HP1BP3	5'UTR	opensea	0.666590295	6.061442333	8.17E-05	0.003791592	0.737892104	0.595288486	0.142603618
cg27195914	16	66907460		IGR	shore	0.216388381	-6.573866434	4.00E-05	0.003791592	0.097199624	0.335577138	-0.238377514
cg13046853	11	82095322		IGR	opensea	0.439392191	-6.693186259	3.41E-05	0.003791592	0.339663091	0.53912129	-0.199458199
cg27270412	10	33622332	NRP1	Body	shore	0.504335501	6.287441586	5.94E-05	0.003791592	0.614568815	0.394102187	0.220466628
cg16329527	10	11214618	CELF2	Body	opensea	0.524161896	-6.369417561	5.30E-05	0.003791592	0.374130175	0.674193618	-0.300063443
cg22796214	2	83511741		IGR	opensea	0.707179842	-8.27003725	4.76E-06	0.003791592	0.587924565	0.826435118	-0.238510554
cg21050046	3	17790877		IGR	opensea	0.772001697	-6.107045291	7.66E-05	0.003791592	0.665308222	0.878695171	-0.213386949
cg04052996	12	124873678	NCOR2	Body	island	0.392988736	6.282558509	5.98E-05	0.003791592	0.56216945	0.223808021	0.338361429
cg21489638	7	130671028	LINC-PINT	Body	opensea	0.261205438	6.16818975	7.02E-05	0.003791592	0.393781203	0.128629673	0.26515153
cg16997642	7	27184159	HOXA5	TSS1500	island	0.595544953	6.806652118	2.93E-05	0.003791592	0.771726392	0.419363514	0.352362878
cg17012781	2	35047855		IGR	opensea	0.469277551	-6.078546075	7.98E-05	0.003791592	0.356233269	0.582321834	-0.226088565
cg27338487	18	56887404	GRP	1stExon	island	0.239261834	6.920386648	2.52E-05	0.003791592	0.36591416	0.112609508	0.253304652
cg08195271	4	174530370		IGR	opensea	0.549627383	-6.491206731	4.48E-05	0.003791592	0.410862408	0.688392359	-0.277529951
cg22081933	15	27128909	GABRA5	Body	island	0.796123921	-7.305130617	1.53E-05	0.003791592	0.725142533	0.867105308	-0.141962775
cg09854003	5	170743459		IGR	island	0.289248569	6.946827577	2.43E-05	0.003791592	0.434908445	0.143588694	0.291319751
cg09603514	1	175052941	TNN	Body	opensea	0.543330259	-6.8521554	2.76E-05	0.003791592	0.440566996	0.646093522	-0.205526526
cg10875004	4	85799002	WDFY3	5'UTR	opensea	0.684465113	-6.641804219	3.65E-05	0.003791592	0.542943038	0.825987189	-0.283044152
cg20431224	11	68270782	PPP6R3	5'UTR	opensea	0.442015902	8.510169581	3.61E-06	0.003791592	0.582168139	0.301863666	0.280304473
cg23392311	12	125221754		IGR	shore	0.479475384	-7.573248397	1.10E-05	0.003791592	0.394356183	0.564594586	-0.170238403
cg17661186	9	133021977		IGR	opensea	0.702121835	-6.730308464	3.24E-05	0.003791592	0.589763886	0.814479783	-0.224715896
cg16289642	7	18442581	HDAC9	Body	opensea	0.613981138	-6.357471295	5.39E-05	0.003791592	0.493393556	0.734568721	-0.241175165
cg02062451	8	78362352	LOC102724874	TSS1500	opensea	0.676763064	-8.526105019	3.55E-06	0.003791592	0.494098895	0.859427232	-0.365328337
cg00842299	3	147129278	ZIC1	Body	shore	0.150689131	6.78213764	3.02E-05	0.003791592	0.248075004	0.053303258	0.194771747
cg01774019	4	11637533		IGR	opensea	0.795472195	-6.625306222	3.73E-05	0.003791592	0.722788539	0.868155851	-0.145367313
cg13008005	1	70225666	LRRC7	TSS200	opensea	0.605545019	-6.703537878	3.36E-05	0.003791592	0.451231797	0.759858241	-0.308626444
cg22171829	7	95225520	PDK4	1stExon	island	0.323072802	6.059168876	8.20E-05	0.003791592	0.451709596	0.194436009	0.257273588
cg27648850	1	247887281		IGR	opensea	0.521181854	-6.154675418	7.16E-05	0.003791592	0.408280203	0.634083504	-0.2258033
cg18543218	18	55361550	ATP8B1	Body	opensea	0.909494633	-9.129260062	1.82E-06	0.003791592	0.881677533	0.937311734	-0.055634202
cg18796027	6	33375357	KIFC1	Body	shelf	0.3924243	7.821994866	8.09E-06	0.003791592	0.476908551	0.307940048	0.168968503
cg03544445	2	62375254		IGR	opensea	0.413097847	-6.962472517	2.38E-05	0.003791592	0.338474684	0.48772101	-0.149246327
cg18455472	17	17311855		IGR	opensea	0.412731505	-9.301662824	1.52E-06	0.003791592	0.261122886	0.564340125	-0.303217239
cg26892635	16	3253043	OR1F1	TSS1500	opensea	0.159696665	-6.118742842	7.53E-05	0.003791592	0.127791382	0.191601948	-0.063810566
cg00261900	6	44194802	SLC29A1	5'UTR	shelf	0.622565995	6.238916619	6.36E-05	0.003791592	0.73981149	0.505320499	0.234490991
cg20277905	20	61809716	MIR124-3	TSS200	island	0.296560541	6.951527027	2.42E-05	0.003791592	0.478775804	0.114345277	0.364430527
cg15293061	6	30522620	GNL1	Body	shore	0.777623997	6.04232479	8.40E-05	0.003791592	0.854102837	0.701145157	0.152957679
cg13002222	3	103532469		IGR	opensea	0.474586994	-6.542180425	4.18E-05	0.003791592	0.326786857	0.622387131	-0.295600274
cg17918940	20	21540235		IGR	opensea	0.636900532	-6.318323059	5.69E-05	0.003791592	0.497032008	0.776769055	-0.279737047
cg03385582	22	30683943	GATSL3	Body	shore	0.029973305	-6.807122324	2.93E-05	0.003791592	0.021708265	0.038238345	-0.01653008
cg08594019	14	76303959	TTLL5	Body	opensea	0.857097442	-6.211476344	6.61E-05	0.003791592	0.812962988	0.901231897	-0.088268909
cg02850742	16	28853947	TUFM	3'UTR	shelf	0.719504434	8.490270126	3.69E-06	0.003791592	0.798368719	0.640640149	0.15772857
cg01516645	1	28471495		IGR	opensea	0.51286525	-7.372615423	1.41E-05	0.003791592	0.37445945	0.65127105	-0.276811599
cg17560929	6	33161589	COL11A2	TSS1500	shore	0.610857241	7.677340325	9.64E-06	0.003791592	0.717137787	0.504576695	0.212561092
cg12081072	8	19120179		IGR	opensea	0.706864234	-6.599011865	3.87E-05	0.003791592	0.564439653	0.849288816	-0.284849164
cg10073338	10	89521994	ATAD1	Body	opensea	0.505731321	-6.050226709	8.31E-05	0.003791592	0.336667641	0.674795001	-0.33812736
cg09945801	8	30890139	PURG	1stExon	opensea	0.38647052	7.583486047	1.08E-05	0.003791592	0.48721161	0.285729431	0.201482179
cg03020635	14	82526476		IGR	opensea	0.517880675	-6.480810946	4.55E-05	0.003791592	0.39112219	0.644639159	-0.253516969
cg16050028	17	6068454		IGR	opensea	0.617881919	-6.840765268	2.80E-05	0.003791592	0.492079044	0.743684794	-0.251605749
cg13940693	18	907605	ADCYAP1	Body	island	0.262840133	6.947723447	2.43E-05	0.003791592	0.430391303	0.095288963	0.33510234
cg21303980	2	106356028		IGR	opensea	0.547561984	-6.349830178	5.45E-05	0.003791592	0.438548457	0.656575511	-0.218027053
cg09088620	5	14410652	TRIO	Body	opensea	0.686909037	6.062420457	8.16E-05	0.003791592	0.745714352	0.628103722	0.11761063
cg25461122	1	226065325	TMEM63A	5'UTR	opensea	0.466753071	6.197668033	6.74E-05	0.003791592	0.602870276	0.330635865	0.272234411
cg05419096	13	107467865		IGR	opensea	0.603130358	-6.282402261	5.98E-05	0.003791592	0.472005702	0.734255013	-0.262249311
cg07084930	14	105935351	MTA1	Body	shore	0.465973581	6.438154779	4.82E-05	0.003791592	0.59484581	0.337101352	0.257744458
cg02127375	13	35589003	NBEA	Body	opensea	0.662224919	-6.079087644	7.97E-05	0.003791592	0.513879447	0.81057039	-0.296690944
cg14764944	8	123146896		IGR	opensea	0.567730589	-6.642195604	3.65E-05	0.003791592	0.379180051	0.756281126	-0.377101075
cg10546707	5	102847399		IGR	opensea	0.594174458	-6.261377044	6.16E-05	0.003791592	0.450034026	0.738314889	-0.288280862
cg05924485	19	22990378		IGR	island	0.381952571	6.620524916	3.76E-05	0.003791592	0.525601159	0.238303983	0.287297176
cg26244531	11	1603012	HCCA2	Body	opensea	0.722430964	-6.20636094	6.66E-05	0.003791592	0.622625066	0.822236863	-0.199611797
cg02405016	4	98815102	STPG2	Body	opensea	0.685545071	-6.73672218	3.21E-05	0.003791592	0.55896397	0.812126171	-0.253162201
cg01963035	5	90075932	GPR98	Body	opensea	0.69259251	-6.075609825	8.01E-05	0.003791592	0.572226288	0.812958733	-0.240732445
cg12600228	19	22688429		IGR	opensea	0.474496253	-7.033548678	2.17E-05	0.003791592	0.362218583	0.586773923	-0.22455534
cg16638429	1	61439341		IGR	opensea	0.630760382	-6.606181134	3.83E-05	0.003791592	0.477949271	0.783571493	-0.305622222
cg04043538	2	75570917		IGR	opensea	0.654560991	-6.608601499	3.82E-05	0.003791592	0.559678731	0.749443251	-0.18976452
cg17256711	6	154331078	OPRM1	TSS1500	opensea	0.473137566	-6.466812031	4.63E-05	0.003791592	0.314890149	0.631384982	-0.316494832
cg02722915	5	15449188		IGR	opensea	0.512375823	-7.289873924	1.56E-05	0.003791592	0.372294698	0.652456948	-0.28016225
cg06700110	3	129276217	PLXND1	Body	opensea	0.756029114	7.390455158	1.38E-05	0.003791592	0.845421402	0.666636826	0.178784576
cg02797329	3	192007236	FGF12	Body	opensea	0.572957073	-6.31679858	5.70E-05	0.003791592	0.404602184	0.741311962	-0.336709779
cg14169945	9	81576285		IGR	opensea	0.498554004	-6.275344596	6.04E-05	0.003791592	0.359039974	0.638068034	-0.279028059
cg05784996	18	10787643	PIEZO2	Body	opensea	0.496230689	-7.6832544	9.57E-06	0.003791592	0.265731029	0.726730349	-0.46099932
cg27492296	13	60789453	LINC00434	Body	opensea	0.703149969	-6.310841023	5.75E-05	0.003791592	0.581986161	0.824313776	-0.242327614
cg04095498	1	96828042		IGR	opensea	0.675496953	-6.712236499	3.32E-05	0.003791592	0.537923307	0.813070599	-0.275147292
cg15325977	8	27100123	STMN4	Body	opensea	0.596297701	-7.356293957	1.44E-05	0.003791592	0.498008455	0.694586947	-0.196578493
cg03958980	13	24982167		IGR	opensea	0.634903946	-6.720886068	3.28E-05	0.003791592	0.526113162	0.74369473	-0.217581568
cg21600166	14	60574348	PCNXL4	5'UTR	opensea	0.546952423	7.319877464	1.50E-05	0.003791592	0.624735334	0.469169511	0.155565823
cg20248654	13	91825341		IGR	shore	0.716405759	-7.19668647	1.76E-05	0.003791592	0.614072441	0.818739077	-0.204666636
cg18037376	10	134004552	DPYSL4	Body	shelf	0.723023848	-6.326270218	5.63E-05	0.003791592	0.593688146	0.852359551	-0.258671405
cg12899434	1	240599083	FMN2	Body	opensea	0.454062945	-6.726372662	3.26E-05	0.003791592	0.315998634	0.592127256	-0.276128622
cg26840291	3	49757853	RNF123	Body	shore	0.340823278	8.481873331	3.73E-06	0.003791592	0.432810813	0.248835743	0.18397507
cg21425906	8	106201817		IGR	opensea	0.622919808	-6.602630139	3.85E-05	0.003791592	0.465767464	0.780072153	-0.314304689
cg23676439	4	155663836	LRAT	TSS1500	island	0.240670626	6.409034746	5.02E-05	0.003791592	0.399371591	0.08196966	0.317401931
cg07231479	5	140794359	PCDHGA4	Body	island	0.490588922	6.695439358	3.40E-05	0.003791592	0.576076208	0.405101635	0.170974573
cg06277997	3	78653583	ROBO1	Body	opensea	0.699156894	-6.60149911	3.86E-05	0.003791592	0.572549757	0.825764031	-0.253214274
cg07807757	7	50894570		IGR	opensea	0.457349942	-6.993086063	2.29E-05	0.003791592	0.31263162	0.602068265	-0.289436645
cg15074818	8	9719579		IGR	opensea	0.671480704	-6.283572008	5.97E-05	0.003791592	0.563840303	0.779121104	-0.215280801
cg07997797	6	162081846	PARK2	Body	opensea	0.646881085	-6.137319749	7.34E-05	0.003791592	0.507110389	0.78665178	-0.279541392
cg20151198	8	95275772	GEM	TSS1500	shore	0.726372669	6.898800373	2.59E-05	0.003791592	0.825801317	0.62694402	0.198857297
cg09973771	2	1043404	SNTG2	Body	opensea	0.263834508	-6.044397009	8.38E-05	0.003791592	0.165527515	0.362141501	-0.196613987
cg02387701	11	67810303	TCIRG1	Body	shelf	0.809858866	6.584887246	3.94E-05	0.003791592	0.857675489	0.762042242	0.095633247
cg05479556	5	449004	EXOC3	Body	opensea	0.801510256	6.851352289	2.76E-05	0.003791592	0.85359586	0.749424652	0.104171208
cg17840501	17	75385086	9-Sep	5'UTR	opensea	0.48093756	6.443387802	4.79E-05	0.003791592	0.558582583	0.403292537	0.155290046
cg05730105	3	2933815	CNTN4	TSS200	opensea	0.550745392	-6.466496377	4.64E-05	0.003791592	0.428181138	0.673309647	-0.245128509
cg11002923	3	49237327	CCDC36	5'UTR	island	0.744017195	6.155298001	7.15E-05	0.003791592	0.826217406	0.661816983	0.164400423
cg02542748	10	131034863		IGR	opensea	0.681168883	-6.4242098	4.91E-05	0.003791592	0.558598132	0.803739634	-0.245141502
cg25396728	12	248500	IQSEC3	Body	island	0.341142459	6.041758824	8.41E-05	0.003791592	0.471655643	0.210629275	0.261026368
cg01959919	2	235195063		IGR	opensea	0.818513456	-6.473003102	4.59E-05	0.003791592	0.734986783	0.902040128	-0.167053345
cg19074292	2	106233078		IGR	opensea	0.875047891	-6.109406856	7.63E-05	0.003791592	0.84144012	0.908655662	-0.067215542
cg27643182	15	25434289	SNORD115-29	TSS1500	opensea	0.769087968	-6.269854036	6.09E-05	0.003791592	0.673627765	0.864548171	-0.190920406
cg08894980	12	111768251	CUX2	Body	opensea	0.55140135	-6.099141011	7.75E-05	0.003791592	0.462569768	0.640232932	-0.177663164
cg22997856	9	14199114	NFIB	Body	opensea	0.479551036	6.058380254	8.21E-05	0.003791592	0.630195233	0.328906839	0.301288394
cg20685139	19	53238254	ZNF611	1stExon	island	0.253110602	6.470574315	4.61E-05	0.003791592	0.317522551	0.188698653	0.128823899
cg12765376	8	6502531	MCPH1-AS1	Body	opensea	0.465465883	-6.38620701	5.18E-05	0.003791592	0.336317044	0.594614721	-0.258297677
cg02176715	17	3183482	OR3A2	TSS1500	opensea	0.711490903	-6.474318507	4.59E-05	0.003791592	0.612059669	0.810922136	-0.198862467
cg19528419	11	420266	ANO9	Body	island	0.353005892	7.146062632	1.88E-05	0.003791592	0.448970149	0.257041634	0.191928515
cg04814054	11	84610523	DLG2	Body	opensea	0.624612473	-7.904328785	7.32E-06	0.003791592	0.514875015	0.734349932	-0.219474917
cg10608020	1	31987800	LINC01226	Body	opensea	0.76836934	-7.828466206	8.02E-06	0.003791592	0.700880902	0.835857778	-0.134976876
cg19515556	8	110076405		IGR	opensea	0.537265751	-6.187562209	6.83E-05	0.003791592	0.414069472	0.66046203	-0.246392557
cg26215571	1	231860964	DISC1	Body	opensea	0.691007207	-7.14249737	1.89E-05	0.003791592	0.594192069	0.787822345	-0.193630275
cg02485597	17	35291560		IGR	shore	0.314211121	6.268484231	6.10E-05	0.003791592	0.44357334	0.184848902	0.258724439
cg26324258	20	40612816		IGR	opensea	0.475059617	-6.284199118	5.97E-05	0.003791592	0.334490748	0.615628487	-0.281137739
cg23230830	1	248903100	LOC646627	1stExon	opensea	0.62861764	-7.793900582	8.36E-06	0.003791592	0.523388589	0.733846692	-0.210458102
cg08359870	10	25396009		IGR	opensea	0.483803599	-6.154234828	7.16E-05	0.003791592	0.438995598	0.528611601	-0.089616004
cg06123179	13	81447974		IGR	opensea	0.568996554	-6.645155467	3.63E-05	0.003791592	0.377405445	0.760587664	-0.383182219
cg02658778	5	155823984	SGCD	Body	opensea	0.680138277	-6.886435658	2.63E-05	0.003791592	0.604763919	0.755512636	-0.150748717
cg07935712	3	18691344		IGR	opensea	0.501691862	-6.698870032	3.38E-05	0.003791592	0.350002194	0.653381531	-0.303379337
cg09671187	13	59606926		IGR	opensea	0.672444888	-6.941515784	2.45E-05	0.003791592	0.573949065	0.770940712	-0.196991646
cg13489499	6	37175987		IGR	opensea	0.112599756	-6.561850681	4.07E-05	0.003791592	0.066481292	0.158718221	-0.092236929
cg17243643	12	56114269	RDH5	1stExon	shelf	0.678559155	6.544386573	4.17E-05	0.003791592	0.820503364	0.536614947	0.283888417
cg12763671	20	17206723	PCSK2	TSS1500	island	0.244859143	6.110815568	7.62E-05	0.003791592	0.387886563	0.101831722	0.286054842
cg09386009	8	97529191	SDC2	Body	opensea	0.703318501	-6.691891838	3.41E-05	0.003791592	0.605913046	0.800723955	-0.194810909
cg00574412	17	27892866	ABHD15	Body	shore	0.661834654	-6.188397816	6.83E-05	0.003791592	0.577697621	0.745971688	-0.168274066
cg08291907	10	53011793	PRKG1	Body	opensea	0.651921027	-6.312791751	5.73E-05	0.003791592	0.500413517	0.803428538	-0.30301502
cg04629898	8	35093210	UNC5D	5'UTR	island	0.210272096	6.508796154	4.37E-05	0.003791592	0.325683634	0.094860559	0.230823075
cg26185071	5	67506875		IGR	shelf	0.836709626	-6.778245498	3.04E-05	0.003791592	0.764682418	0.908736835	-0.144054417
cg04809692	9	129748189	RALGPS1	Body	opensea	0.292880103	-6.740648543	3.20E-05	0.003791592	0.189613393	0.396146814	-0.20653342
cg13228655	18	73213583		IGR	opensea	0.689516688	-8.069757183	6.01E-06	0.003791592	0.616894575	0.762138801	-0.145244227
cg06818777	17	48546620	CHAD	TSS1500	island	0.318748463	6.874927011	2.67E-05	0.003791592	0.486379734	0.151117192	0.335262542
cg14363096	9	130575791	FPGS	Body	opensea	0.76990849	6.163896398	7.07E-05	0.003791592	0.819917954	0.719899026	0.100018928
cg20105610	18	67064386		IGR	shelf	0.800133273	-6.403229074	5.06E-05	0.003791592	0.704684576	0.89558197	-0.190897394
cg06859719	13	110447937		IGR	opensea	0.233576061	-6.118457849	7.54E-05	0.003791592	0.190266787	0.276885334	-0.086618547
cg24224208	9	21988681	CDKN2A	Body	shore	0.36358705	8.254443393	4.84E-06	0.003791592	0.432258589	0.29491551	0.137343079
cg16804284	14	29237480	FOXG1	1stExon	island	0.30134394	7.146870864	1.88E-05	0.003791592	0.473456389	0.129231491	0.344224899
cg04626399	5	9869985	LOC285692	Body	opensea	0.590879305	-7.224864046	1.70E-05	0.003791592	0.412164623	0.769593987	-0.357429364
cg20024748	3	18913727		IGR	opensea	0.80847635	-6.898097841	2.59E-05	0.003791592	0.727869945	0.889082755	-0.16121281
cg27370351	14	101414264		IGR	opensea	0.74520735	-6.300886351	5.83E-05	0.003791592	0.59572999	0.894684711	-0.298954721
cg03016436	3	167193417	SERPINI2	TSS1500	opensea	0.759221076	-6.409901982	5.01E-05	0.003791592	0.618596409	0.899845742	-0.281249333
cg22174039	21	47727702	C21orf58	Body	opensea	0.519990848	-6.564442662	4.05E-05	0.003791592	0.420916112	0.619065585	-0.198149473
cg25014118	8	10948462	XKR6	Body	opensea	0.793853678	-6.321078272	5.67E-05	0.003791592	0.694120955	0.893586402	-0.199465448
cg24834659	19	22805803		IGR	island	0.341095473	6.175804413	6.95E-05	0.003791592	0.516331842	0.165859105	0.350472737
cg25996290	13	26553300	ATP8A2	Body	opensea	0.887820001	-6.991231364	2.30E-05	0.003791592	0.865165613	0.910474389	-0.045308776
cg05708512	5	31731391		IGR	opensea	0.759920972	-6.123404583	7.48E-05	0.003791592	0.65343014	0.866411803	-0.212981662
cg16543056	4	188680110		IGR	opensea	0.572679502	-6.677728855	3.48E-05	0.003791592	0.443722301	0.701636704	-0.257914404
cg09318283	8	82146728		IGR	opensea	0.58661872	-6.707035771	3.34E-05	0.003791592	0.434950455	0.738286986	-0.303336531
cg08108713	19	58341801	ZNF587B	5'UTR	opensea	0.477614171	7.259176378	1.63E-05	0.003791592	0.589832454	0.365395888	0.224436566
cg14507785	10	31372742		IGR	opensea	0.150227943	-6.109405331	7.63E-05	0.003791592	0.107930012	0.192525873	-0.084595861
cg10772452	16	66242153		IGR	opensea	0.657538528	-6.413145062	4.99E-05	0.003791592	0.54881586	0.766261197	-0.217445337
cg15020079	7	122226477	CADPS2	Body	opensea	0.730827675	-6.357594619	5.39E-05	0.003791592	0.561708513	0.899946836	-0.338238323
cg11874185	11	124295035	OR8B4	TSS1500	opensea	0.738392505	-8.123601363	5.64E-06	0.003791592	0.626608548	0.850176462	-0.223567914
cg04856678	8	59067871		IGR	opensea	0.308903302	-6.614894685	3.79E-05	0.003791592	0.212149415	0.40565719	-0.193507775
cg08725634	2	91805929		IGR	opensea	0.484431726	-6.993497777	2.29E-05	0.003791592	0.4083141	0.560549353	-0.152235253
cg03583318	6	167043287	RPS6KA2	Body	shore	0.684207607	-7.519050274	1.17E-05	0.003791592	0.577006658	0.791408555	-0.214401897
cg24384051	11	124267100	OR8B3	1stExon	opensea	0.686751662	-7.533608312	1.15E-05	0.003791592	0.583465889	0.790037436	-0.206571547
cg08356841	1	150793838	ARNT	Body	opensea	0.702596383	-6.472806636	4.60E-05	0.003791592	0.574074719	0.831118047	-0.257043329
cg19646897	5	156536379	HAVCR2	TSS1500	opensea	0.643822575	-6.259861084	6.17E-05	0.003791592	0.531566766	0.756078384	-0.224511618
cg06868946	8	56015785	XKR4	1stExon	shore	0.408289437	6.420659461	4.94E-05	0.003791592	0.534305064	0.282273809	0.252031255
cg26405475	3	156324038		IGR	opensea	0.301166877	6.980927428	2.33E-05	0.003791592	0.452722968	0.149610787	0.303112181
cg15496807	7	47119580		IGR	opensea	0.64715625	-6.154517488	7.16E-05	0.003791592	0.533574972	0.760737527	-0.227162555
cg09176152	7	54048123		IGR	opensea	0.618454217	-6.093247792	7.81E-05	0.003791592	0.497047266	0.739861168	-0.242813903
cg09593188	6	166327185		IGR	opensea	0.69317546	-6.076579049	8.00E-05	0.003791592	0.550511445	0.835839476	-0.28532803
cg05670354	8	136755532		IGR	opensea	0.629775488	-6.839151544	2.80E-05	0.003791592	0.446002008	0.813548968	-0.36754696
cg20606007	7	106182979		IGR	opensea	0.154323247	-6.742043952	3.19E-05	0.003791592	0.084043887	0.224602607	-0.140558719
cg14379908	2	104669610		IGR	opensea	0.735973943	-6.435787995	4.84E-05	0.003791592	0.616996467	0.85495142	-0.237954953
cg04747278	19	39213383	ACTN4	Body	opensea	0.863181941	6.367546445	5.31E-05	0.003791592	0.916413653	0.80995023	0.106463423
cg11145273	17	21501083		IGR	opensea	0.768633801	-7.167896849	1.83E-05	0.003791592	0.672542282	0.864725321	-0.192183039
cg00945042	3	64665491	ADAMTS9	Body	opensea	0.682272598	-6.652367465	3.60E-05	0.003791592	0.566123874	0.798421322	-0.232297449
cg00172672	20	34895136		IGR	island	0.257063118	7.049800776	2.13E-05	0.003791592	0.366586408	0.147539827	0.219046581
cg15469171	1	23541345		IGR	shelf	0.674489442	-6.843587987	2.79E-05	0.003791592	0.561310171	0.787668713	-0.226358542
cg09581663	2	239628381		IGR	opensea	0.760053084	6.33635354	5.55E-05	0.003791592	0.800769269	0.719336899	0.08143237
cg05331429	8	72743446		IGR	opensea	0.760101269	-6.643951608	3.64E-05	0.003791592	0.610821246	0.909381293	-0.298560047
cg17081625	1	53770022	LRP8	Body	opensea	0.719200759	6.174348273	6.96E-05	0.003791592	0.793523177	0.644878341	0.148644836
cg21282997	2	103035835	IL18RAP	5'UTR	opensea	0.443896185	-6.164523142	7.06E-05	0.003791592	0.333674452	0.554117918	-0.220443467
cg04414975	12	130333815	TMEM132D	Body	opensea	0.700989103	-6.064915265	8.13E-05	0.003791592	0.544599248	0.857378958	-0.31277971
cg00097121	8	132847171		IGR	opensea	0.426600413	-6.619831013	3.76E-05	0.003791592	0.314024966	0.53917586	-0.225150894
cg03028515	6	29354997		IGR	opensea	0.673391118	-6.053515359	8.27E-05	0.003791592	0.568764876	0.77801736	-0.209252484
cg05245958	22	31836042	EIF4ENIF1	Body	opensea	0.535380572	6.785579041	3.01E-05	0.003791592	0.658561504	0.412199641	0.246361863
cg12656085	2	85173360		IGR	opensea	0.396418597	-6.397616282	5.10E-05	0.003791592	0.253329951	0.539507242	-0.286177291
cg26675654	7	1269693		IGR	island	0.35235881	6.891371768	2.62E-05	0.003791592	0.51388538	0.19083224	0.32305314
cg13119216	4	82254295		IGR	opensea	0.721089637	-6.196252701	6.75E-05	0.003791592	0.612138515	0.83004076	-0.217902245
cg00128948	7	543447	PDGFA	Body	opensea	0.560216341	7.090831722	2.02E-05	0.003791592	0.635878584	0.484554098	0.151324486
cg05477727	3	116023304	LSAMP	Body	opensea	0.546538944	-6.225860702	6.48E-05	0.003791592	0.433708623	0.659369265	-0.225660642
cg14469728	12	8025756	SLC2A14	TSS200	island	0.581167355	6.845250304	2.78E-05	0.003791592	0.772254612	0.390080098	0.382174513
cg11736629	6	110298322	GPR6	TSS1500	shore	0.673343046	-6.328139068	5.61E-05	0.003791592	0.561518545	0.785167547	-0.223649002
cg08282819	16	27437900	IL21R	TSS1500	opensea	0.057359944	-7.183810601	1.79E-05	0.003791592	0.036226124	0.078493765	-0.042267642
cg26641785	3	173774301	NLGN1	Body	opensea	0.577727845	-6.887450277	2.63E-05	0.003791592	0.403939786	0.751515905	-0.347576119
cg21550024	4	123747533	FGF2	TSS1500	shore	0.446291345	6.394381638	5.12E-05	0.003791592	0.56728363	0.325299059	0.241984571
cg22716958	20	39386140		IGR	opensea	0.32640519	-6.315323412	5.71E-05	0.003791592	0.222502464	0.430307917	-0.207805453
cg20090783	10	50347920	FAM170B-AS1	Body	opensea	0.670054576	-6.15097949	7.20E-05	0.003791592	0.542241694	0.797867459	-0.255625765
cg14269973	13	46425904	SIAH3	TSS200	opensea	0.25896273	7.256684715	1.63E-05	0.003791592	0.369457818	0.148467642	0.220990175
cg07713929	17	5000803		IGR	island	0.297792885	6.057049583	8.23E-05	0.003791592	0.465446649	0.130139121	0.335307528
cg12585232	10	44918789		IGR	opensea	0.557397092	-6.142170458	7.29E-05	0.003791592	0.457673534	0.657120649	-0.199447115
cg20645600	19	52051165		IGR	opensea	0.425995385	-6.853126053	2.75E-05	0.003791592	0.355358892	0.496631877	-0.141272986
cg21655453	10	127912561	ADAM12	Body	opensea	0.702678257	-6.173122958	6.98E-05	0.003791592	0.596989448	0.808367066	-0.211377617
cg20570016	1	156261298	TMEM79	Body	island	0.445419938	6.418450716	4.95E-05	0.003791592	0.593948886	0.296890991	0.297057894
cg23005173	20	40623555		IGR	shelf	0.398298867	-6.465999032	4.64E-05	0.003791592	0.269093694	0.52750404	-0.258410346
cg05279757	9	29213781	LINGO2	TSS1500	shore	0.222683486	6.364310535	5.34E-05	0.003791592	0.312973202	0.13239377	0.180579432
cg16466057	7	88269797		IGR	opensea	0.526963732	-6.18645275	6.85E-05	0.003791592	0.397456071	0.656471392	-0.259015321
cg14648920	4	169770406	PALLD	5'UTR	opensea	0.437885161	6.25501866	6.22E-05	0.003791592	0.576021689	0.299748634	0.276273055
cg04057455	11	2172168	INS-IGF2	Body	opensea	0.483860387	-6.164979917	7.06E-05	0.003791592	0.411267897	0.556452876	-0.145184979
cg07253712	5	16933407	MYO10	Body	shelf	0.769314448	-6.659842178	3.56E-05	0.003791592	0.670766038	0.867862858	-0.19709682
cg13741665	6	40337914		IGR	opensea	0.279466132	-6.433572492	4.85E-05	0.003791592	0.192809773	0.366122492	-0.173312719
cg25493589	3	42307193	CCK	TSS1500	island	0.355764477	7.40516423	1.35E-05	0.003791592	0.442932704	0.268596251	0.174336454
cg19442493	17	77375519	HRNBP3	5'UTR	opensea	0.486402477	-6.174042324	6.97E-05	0.003791592	0.39446006	0.578344894	-0.183884834
cg02497616	7	158553922	ESYT2	Body	opensea	0.684758038	7.734810129	8.99E-06	0.003791592	0.755674637	0.613841439	0.141833197
cg07797833	5	23304759		IGR	opensea	0.655978868	-7.949186751	6.94E-06	0.003791592	0.596982893	0.714974843	-0.11799195
cg03072786	13	59707460		IGR	opensea	0.777636698	-6.949350496	2.43E-05	0.003791592	0.663377948	0.891895448	-0.228517501
cg12361432	11	126285121		IGR	shore	0.4936157	6.490846628	4.48E-05	0.003791592	0.629081649	0.358149752	0.270931897
cg09148147	22	49287637	LINC01310	Body	opensea	0.685793526	-6.157135615	7.13E-05	0.003791592	0.570582132	0.801004921	-0.230422789
cg26199857	12	54764265	ZNF385A	Body	island	0.487896776	6.627330451	3.72E-05	0.003791592	0.655863823	0.31992973	0.335934093
cg22400787	2	130793167	FAR2P1	Body	shore	0.607670614	-6.291293757	5.91E-05	0.003791592	0.48579139	0.729549838	-0.243758448
cg22621780	16	281201		IGR	island	0.445184644	6.505541591	4.39E-05	0.003791592	0.488809398	0.40155989	0.087249508
cg27490143	7	95265753		IGR	opensea	0.445537799	-6.654769765	3.59E-05	0.003791592	0.311962357	0.579113241	-0.267150883
cg01330829	19	55008663		IGR	opensea	0.376853431	-6.196508235	6.75E-05	0.003791592	0.284154611	0.469552251	-0.18539764
cg22250571	16	30984347	SETD1A	Body	opensea	0.839683912	6.262513687	6.15E-05	0.003791592	0.893678669	0.785689154	0.107989515
cg21767615	10	14478569	MIR1265	TSS200	opensea	0.534698485	-6.699276404	3.38E-05	0.003791592	0.382444762	0.686952209	-0.304507447
cg05046209	2	42413823	EML4	Body	opensea	0.844040963	6.068893558	8.09E-05	0.003791592	0.899737216	0.788344709	0.111392507
cg08801415	20	52520068		IGR	opensea	0.652134159	-6.390937285	5.14E-05	0.003791592	0.489148229	0.815120088	-0.325971859
cg05564340	21	44518156	U2AF1	5'UTR	shelf	0.83011294	6.093479634	7.81E-05	0.003791592	0.857386263	0.802839618	0.054546644
cg06976036	7	51673960		IGR	opensea	0.531380139	-8.260826359	4.81E-06	0.003791592	0.391865728	0.67089455	-0.279028822
cg15908977	1	209923457		IGR	shelf	0.581399044	-6.337136167	5.54E-05	0.003791592	0.485708889	0.677089198	-0.191380309
cg15555985	3	73533854	PDZRN3	Body	opensea	0.537811353	-6.209841587	6.62E-05	0.003791592	0.394906874	0.680715831	-0.285808957
cg06714480	2	182544307	NEUROD1	5'UTR	shelf	0.303408921	6.040201183	8.43E-05	0.003791592	0.48393474	0.122883101	0.361051639
cg10413861	6	164614646		IGR	opensea	0.644079235	-6.472708817	4.60E-05	0.003791592	0.498873647	0.789284823	-0.290411175
cg03178042	16	68544012		IGR	island	0.541603516	8.207151392	5.12E-06	0.003791592	0.657566447	0.425640585	0.231925862
cg18238078	4	174755501		IGR	opensea	0.585282489	-7.072055398	2.07E-05	0.003791592	0.451707024	0.718857954	-0.26715093
cg17546215	7	70577170		IGR	opensea	0.798146288	-6.178284642	6.92E-05	0.003791592	0.677618936	0.918673641	-0.241054705
cg08151784	18	76767684		IGR	shore	0.706938355	-6.118027439	7.54E-05	0.003791592	0.556544706	0.857332004	-0.300787298
cg13724550	5	142001033	FGF1	5'UTR	opensea	0.547431722	-6.28221611	5.98E-05	0.003791592	0.441144065	0.653719378	-0.212575313
cg23181133	19	42300812	CEACAM3	Body	opensea	0.534830292	-6.328617501	5.61E-05	0.003791592	0.449064609	0.620595975	-0.171531366
cg15773296	14	64663485	SYNE2	Body	opensea	0.643478403	6.514839678	4.34E-05	0.003791592	0.76096716	0.525989646	0.234977514
cg26167603	20	23206181		IGR	opensea	0.501375387	-6.434292915	4.85E-05	0.003791592	0.372655747	0.630095027	-0.25743928
cg00615592	6	158937125		IGR	shore	0.77606885	6.474015451	4.59E-05	0.003791592	0.83962561	0.712512091	0.127113518
cg15094934	16	84977475		IGR	opensea	0.602502381	-6.125146617	7.47E-05	0.003791592	0.495356505	0.709648258	-0.214291753
cg03140526	18	70663038		IGR	opensea	0.591736835	-6.321362788	5.67E-05	0.003791592	0.46570674	0.717766931	-0.252060191
cg07614501	3	137493800	LINC01210	Body	shelf	0.703531657	-6.085335243	7.90E-05	0.003791592	0.54694229	0.860121025	-0.313178735
cg08845659	2	55727415		IGR	opensea	0.431415441	-8.228626982	4.99E-06	0.003791592	0.247500003	0.615330879	-0.367830876
cg22587804	7	130656269	LINC-PINT	Body	opensea	0.616537855	-6.272316859	6.07E-05	0.003791592	0.542160359	0.690915352	-0.148754992
cg04492166	10	105378947	SH3PXD2A	Body	opensea	0.666632459	6.149540591	7.21E-05	0.003791592	0.756919258	0.57634566	0.180573598
cg05781812	2	179379688	MIR548N	Body	opensea	0.686397947	-7.072701503	2.06E-05	0.003791592	0.50266637	0.870129524	-0.367463154
cg12637676	8	11587161	GATA4	Body	opensea	0.601354303	-6.23179678	6.42E-05	0.003791592	0.493928396	0.708780211	-0.214851816
cg10674569	1	169677313	SELL	Body	opensea	0.472517174	-6.218592534	6.54E-05	0.003791592	0.367032654	0.578001693	-0.210969039
cg09287295	19	57091383	ZNF470	3'UTR	opensea	0.728166099	-7.063657239	2.09E-05	0.003791592	0.567520306	0.888811893	-0.321291587
cg02751824	2	18299090		IGR	opensea	0.252269272	-6.092498168	7.82E-05	0.003791592	0.177012016	0.327526528	-0.150514512
cg22305571	1	156708914	MRPL24	5'UTR	shore	0.81089498	7.050485965	2.13E-05	0.003791592	0.889517969	0.732271992	0.157245977
cg00741624	14	93897389	KIAA1409	5'UTR	island	0.339577054	6.680186181	3.47E-05	0.003791592	0.479705572	0.199448536	0.280257036
cg07100877	17	79018560	BAIAP2	Body	opensea	0.391461441	6.686078889	3.44E-05	0.003791592	0.548412185	0.234510698	0.313901488
cg27479850	2	167507902		IGR	opensea	0.644747762	-6.284286091	5.97E-05	0.003791592	0.552571528	0.736923996	-0.184352468
cg06051311	6	30131001	TRIM15	5'UTR	opensea	0.459400441	-6.060443698	8.19E-05	0.003791592	0.316416266	0.602384615	-0.285968349
cg14473998	2	225309568		IGR	shelf	0.931571674	-6.09732429	7.77E-05	0.003791592	0.912115011	0.951028338	-0.038913328
cg16576944	7	53315062		IGR	opensea	0.607746142	-9.029739016	2.03E-06	0.003791592	0.485678951	0.729813334	-0.244134383
cg25437863	19	34585469		IGR	opensea	0.750121514	-7.200373826	1.75E-05	0.003791592	0.660497896	0.839745133	-0.179247237
cg08177041	7	134854291	C7orf49	5'UTR	shore	0.65909539	-6.491138691	4.48E-05	0.003791592	0.556028383	0.762162397	-0.206134014
cg18013119	2	91800461		IGR	opensea	0.595546679	-6.584073105	3.95E-05	0.003791592	0.510936566	0.680156793	-0.169220227
cg02865769	2	5895155		IGR	opensea	0.695068119	-6.169364142	7.01E-05	0.003791592	0.5454554	0.844680838	-0.299225438
cg14451724	13	27442056		IGR	opensea	0.354815383	-7.235677603	1.67E-05	0.003791592	0.241810142	0.467820624	-0.226010481
cg21224778	1	158300839	CD1B	Body	opensea	0.556094192	-6.112409504	7.60E-05	0.003791592	0.424516836	0.687671547	-0.263154711
cg14667570	7	130851114	MKLN1	Body	opensea	0.898021719	-6.505732111	4.39E-05	0.003791592	0.854557685	0.941485753	-0.086928069
cg22744767	3	193341261	OPA1-AS1	Body	opensea	0.893866931	-6.406556626	5.03E-05	0.003791592	0.869096241	0.918637621	-0.049541381
cg07645980	12	113902321	LHX5	Body	island	0.255547436	6.538395699	4.20E-05	0.003791592	0.387036996	0.124057877	0.262979119
cg14542395	10	80299262		IGR	opensea	0.714059329	-6.513238412	4.35E-05	0.003791592	0.601189333	0.826929325	-0.225739991
cg17492395	2	42180858		IGR	opensea	0.572203006	-6.206386373	6.66E-05	0.003791592	0.454519864	0.689886148	-0.235366285
cg20085217	20	56148206		IGR	opensea	0.812385489	-6.324729298	5.64E-05	0.003791592	0.749318773	0.875452204	-0.12613343
cg11485655	17	36032204		IGR	opensea	0.663506043	-6.089427297	7.85E-05	0.003791592	0.576118571	0.750893516	-0.174774945
cg03955826	4	42752067		IGR	opensea	0.377935899	-6.249209647	6.27E-05	0.003791592	0.325012627	0.43085917	-0.105846543
cg26520239	5	27308439		IGR	opensea	0.736413964	-6.216631425	6.56E-05	0.003791592	0.608055224	0.864772703	-0.256717479
cg11163763	2	146450732		IGR	opensea	0.625115375	-6.382594295	5.20E-05	0.003791592	0.507245578	0.742985173	-0.235739595
cg12796097	2	67911314		IGR	opensea	0.582344176	-6.753589308	3.14E-05	0.003791592	0.427925528	0.736762824	-0.308837295
cg05313677	7	56471324		IGR	opensea	0.507545473	-6.200814198	6.71E-05	0.003791592	0.459994123	0.555096823	-0.0951027
cg05100867	6	133226162		IGR	opensea	0.613977984	-6.596590409	3.88E-05	0.003791592	0.482237048	0.74571892	-0.263481871
cg19024002	2	69397161	ANTXR1	Body	opensea	0.64891503	-6.117085227	7.55E-05	0.003791592	0.53545547	0.762374589	-0.22691912
cg17288288	13	51418092	DLEU7	TSS1500	island	0.481837179	7.968370297	6.78E-06	0.003791592	0.597031914	0.366642444	0.230389469
cg15883287	14	85853554		IGR	opensea	0.59720994	-7.850856294	7.81E-06	0.003791592	0.466922464	0.727497417	-0.260574953
cg14297066	19	24097652	ZNF726	TSS200	opensea	0.288237077	6.376897938	5.25E-05	0.003791592	0.41349358	0.162980573	0.250513007
cg20574493	12	113770868	SLC8B1	5'UTR	shore	0.74239333	6.06138253	8.18E-05	0.003791592	0.812369332	0.672417327	0.139952006
cg23880374	10	124092636	BTBD16	Body	opensea	0.685736029	-6.62741905	3.72E-05	0.003791592	0.520545177	0.85092688	-0.330381702
cg10092108	8	108144638		IGR	opensea	0.730582994	-6.101605283	7.72E-05	0.003791592	0.602553599	0.858612389	-0.25605879
cg12221118	18	43669562	ATP5A1	Body	opensea	0.947831832	6.716857962	3.30E-05	0.003791592	0.953836341	0.941827323	0.012009019
cg03231209	1	244942904		IGR	opensea	0.686020303	-7.7139088	9.22E-06	0.003791592	0.564825621	0.807214985	-0.242389364
cg07550579	19	4832918	TICAM1	TSS1500	shore	0.528668938	-7.22873778	1.69E-05	0.003791592	0.45519756	0.602140317	-0.146942757
cg24438277	19	2120959	AP3D1	Body	island	0.950279794	6.793910425	2.98E-05	0.003791592	0.958068936	0.942490651	0.015578286
cg08087981	12	99549633	ANKS1B	TSS1500	opensea	0.556299781	-6.188825529	6.82E-05	0.003791592	0.41673211	0.695867451	-0.27913534
cg21771166	8	131291478	ASAP1	Body	opensea	0.317588049	-6.224395534	6.49E-05	0.003791592	0.173979764	0.461196335	-0.287216571
cg13515802	2	8752135		IGR	opensea	0.770699204	-6.386663934	5.18E-05	0.003791592	0.643229985	0.898168422	-0.254938437
cg08795557	7	70921332	WBSCR17	Body	opensea	0.57913269	-6.884481751	2.64E-05	0.003791592	0.412954788	0.745310593	-0.332355805
cg23186823	13	81716293		IGR	opensea	0.743324959	-6.40890213	5.02E-05	0.003791592	0.621891888	0.86475803	-0.242866142
cg15788451	9	78204224	MIR548H3	Body	opensea	0.718268344	-6.447564874	4.76E-05	0.003791592	0.587508585	0.849028103	-0.261519519
cg07799299	8	131344855	ASAP1	Body	opensea	0.643374535	7.092435247	2.01E-05	0.003791592	0.77779603	0.50895304	0.26884299
cg19088503	10	86910486		IGR	opensea	0.604986265	-6.123975039	7.48E-05	0.003791592	0.463093941	0.746878589	-0.283784648
cg00141989	3	191548708		IGR	opensea	0.605998811	-6.563993516	4.06E-05	0.003791592	0.451714538	0.760283084	-0.308568546
cg24790628	19	34112376	CHST8	TSS1500	island	0.329668062	6.650590465	3.61E-05	0.003791592	0.437771831	0.221564293	0.216207537
cg02849956	19	4634827		IGR	shore	0.373346747	-6.142309377	7.29E-05	0.003791592	0.235506247	0.511187248	-0.275681002
cg15467112	14	75489610	MLH3	Body	opensea	0.398826022	6.543621628	4.17E-05	0.003791592	0.505142097	0.292509947	0.21263215
cg15410418	5	59559180	PDE4D	5'UTR	opensea	0.700373452	-6.226010122	6.47E-05	0.003791592	0.592343602	0.808403303	-0.216059701
cg07354104	7	56470415		IGR	opensea	0.343015581	-7.672859488	9.69E-06	0.003791592	0.286370966	0.399660197	-0.113289231
cg16661508	12	79258427	SYT1	TSS200	opensea	0.237519637	6.64336695	3.64E-05	0.003791592	0.379885633	0.095153641	0.284731992
cg14922881	2	123181965		IGR	opensea	0.613575934	-6.686432922	3.44E-05	0.003791592	0.446805905	0.780345964	-0.33354006
cg26159860	11	133469193		IGR	opensea	0.572936917	-6.437214001	4.83E-05	0.003791592	0.42407066	0.721803174	-0.297732514
cg15783466	12	55846355	OR6C2	1stExon	opensea	0.776796444	-6.279515343	6.01E-05	0.003791592	0.677229213	0.876363674	-0.199134461
cg24524694	10	52829575	PRKG1	Body	shelf	0.768674903	-6.660262846	3.56E-05	0.003791592	0.675771626	0.86157818	-0.185806554
cg13204234	12	13441171		IGR	opensea	0.805281904	-6.176598285	6.94E-05	0.003791592	0.691168265	0.919395543	-0.228227277
cg01026385	2	62442535	B3GNT2	5'UTR	opensea	0.726045759	6.768854843	3.08E-05	0.003791592	0.791342054	0.660749465	0.130592588
cg08731459	11	127305145		IGR	opensea	0.49370467	-6.510289087	4.37E-05	0.003791592	0.370170913	0.617238426	-0.247067514
cg25281820	4	173586405	GALNTL6	Body	opensea	0.627068205	-6.11269483	7.60E-05	0.003791592	0.507975636	0.746160775	-0.238185139
cg17938433	12	92772941		IGR	opensea	0.72547535	-6.344646338	5.49E-05	0.003791592	0.610398121	0.84055258	-0.230154459
cg26600434	6	160174574	WTAP	Body	opensea	0.718124987	7.145738416	1.88E-05	0.003791592	0.804340881	0.631909093	0.172431788
cg00282195	2	168674769	B3GALT1	TSS1500	opensea	0.539613622	-6.706871688	3.35E-05	0.003791592	0.386766093	0.692461151	-0.305695058
cg12271549	1	97830817	DPYD	Body	opensea	0.745243263	-7.310595241	1.52E-05	0.003791592	0.62227108	0.868215447	-0.245944367
cg14526874	4	17348908		IGR	opensea	0.750392152	-6.398544802	5.09E-05	0.003791592	0.638771044	0.862013259	-0.223242215
cg01360231	2	16213247	GACAT3	Body	opensea	0.790498135	-6.079448732	7.97E-05	0.003791592	0.692264733	0.888731538	-0.196466805
cg21316826	2	231863605	SPATA3	Body	opensea	0.750620189	-6.041786837	8.41E-05	0.003791592	0.653339604	0.847900775	-0.19456117
cg06141080	6	47704202		IGR	opensea	0.758263899	-6.494596418	4.46E-05	0.003791592	0.656539929	0.859987869	-0.203447941
cg12551394	12	115849206		IGR	opensea	0.86613177	-6.299131973	5.84E-05	0.003791592	0.824434456	0.907829084	-0.083394628
cg11318790	14	78869137	NRXN3	TSS1500	opensea	0.332071917	-6.659411692	3.57E-05	0.003791592	0.234891532	0.429252302	-0.19436077
cg11537577	8	89697745		IGR	opensea	0.774585778	-6.077636617	7.99E-05	0.003791592	0.662125661	0.887045895	-0.224920234
cg20937611	7	115473917		IGR	opensea	0.659389108	-6.443792432	4.78E-05	0.003791592	0.52014374	0.798634476	-0.278490736
cg13254707	15	33830857	RYR3	Body	opensea	0.635846762	-6.408418302	5.02E-05	0.003791592	0.499171922	0.772521601	-0.273349679
cg05285223	3	69965487	MITF	Body	opensea	0.756172168	-8.360724949	4.28E-06	0.003791592	0.617541419	0.894802917	-0.277261498
cg06386053	13	111555822	ANKRD10	Body	opensea	0.84380072	6.731948281	3.23E-05	0.003791592	0.892738333	0.794863106	0.097875226
cg01557260	11	57230508	RTN4RL2	Body	shore	0.798999818	-6.463610024	4.65E-05	0.003791592	0.713635578	0.884364058	-0.170728479
cg18500177	8	69387218	C8orf34	Body	opensea	0.69412169	-6.885943287	2.64E-05	0.003791592	0.533017774	0.855225606	-0.322207832
cg23666301	4	169528524	PALLD	Body	opensea	0.777755642	-6.719494619	3.29E-05	0.003791592	0.684439142	0.871072143	-0.186633001
cg18109874	19	14115611	RFX1	5'UTR	shore	0.39757331	7.247648615	1.65E-05	0.003791592	0.598675244	0.196471375	0.402203869
cg19139832	3	131631841	CPNE4	5'UTR	opensea	0.558845098	-6.247958689	6.28E-05	0.003791592	0.438239168	0.679451028	-0.24121186
cg13571606	3	81143233		IGR	opensea	0.812812511	-6.252892592	6.23E-05	0.003791592	0.708826874	0.916798149	-0.207971275
cg17807033	3	127558382		IGR	opensea	0.30653934	-6.618019808	3.77E-05	0.003791592	0.227019246	0.386059434	-0.159040188
cg13077519	6	78174007	HTR1B	TSS1500	island	0.319155886	6.228209359	6.45E-05	0.003791592	0.485428338	0.152883434	0.332544904
cg02564259	16	67978429	SLC12A4	3'UTR	opensea	0.784638618	9.12654348	1.83E-06	0.003791592	0.872321793	0.696955443	0.17536635
cg18748085	5	22372872	CDH12	5'UTR	opensea	0.59537302	-6.339405434	5.53E-05	0.003791592	0.521157575	0.669588465	-0.14843089
cg23037403	5	178368183	ZNF454	TSS200	island	0.286154426	7.048365698	2.13E-05	0.003791592	0.427530274	0.144778579	0.282751695
cg10605963	5	633983	CEP72	Body	opensea	0.891772848	6.706116182	3.35E-05	0.003791592	0.918809348	0.864736348	0.054072999
cg03093944	17	2919407	RAP1GAP2	Body	opensea	0.788487552	-6.30394766	5.81E-05	0.003791592	0.719241405	0.8577337	-0.138492295
cg24837277	3	28721439		IGR	opensea	0.70411512	-6.137667842	7.33E-05	0.003791592	0.579033755	0.829196485	-0.250162729
cg12595335	6	164159736		IGR	opensea	0.694640396	-6.045355013	8.36E-05	0.003791592	0.578161524	0.811119268	-0.232957744
cg23510396	1	197253644	CRB1	5'UTR	opensea	0.683105515	-6.557024867	4.10E-05	0.003791592	0.552078976	0.814132055	-0.262053079
cg11334165	5	145758782		IGR	island	0.420512332	7.369506852	1.41E-05	0.003791592	0.55616882	0.284855843	0.271312977
cg16394702	12	104194358	NT5DC3	Body	opensea	0.531872767	6.581698347	3.96E-05	0.003791592	0.725317529	0.338428005	0.386889523
cg13389299	15	74329999	PML	3'UTR	opensea	0.633916032	6.521809663	4.30E-05	0.003791592	0.724551361	0.543280704	0.181270657
cg07432937	3	192604519	MB21D2	Body	opensea	0.607955109	-6.503834802	4.40E-05	0.003791592	0.396339774	0.819570445	-0.42323067
cg10666970	7	67484545	LOC102723427	TSS1500	opensea	0.811570998	-6.795580894	2.97E-05	0.003791592	0.726884326	0.89625767	-0.169373344
cg19903430	20	15534516	MACROD2	Body	opensea	0.71316006	-6.080587212	7.95E-05	0.003791592	0.586079496	0.840240625	-0.254161129
cg13302823	8	145559792	SCRT1	1stExon	island	0.40404757	6.692307689	3.41E-05	0.003791592	0.564961399	0.243133741	0.321827658
cg09640300	6	7641144		IGR	opensea	0.572371903	-6.223351425	6.50E-05	0.003791592	0.402239941	0.742503866	-0.340263925
cg12065442	1	228596966	TRIM17	Body	shelf	0.622222251	6.889834116	2.62E-05	0.003791592	0.669957563	0.574486938	0.095470625
cg20175766	6	112513208	LAMA4	Body	opensea	0.513752294	-6.542838981	4.18E-05	0.003791592	0.345701177	0.681803411	-0.336102233
cg03944444	1	16785803	NECAP2	3'UTR	opensea	0.932162149	6.949528367	2.42E-05	0.003791592	0.950308839	0.914015459	0.03629338
cg08442713	5	117822219		IGR	opensea	0.556506913	-6.22741039	6.46E-05	0.003791592	0.413861755	0.699152072	-0.285290317
cg04188430	20	24500288	SYNDIG1	5'UTR	opensea	0.442721459	-6.474814379	4.58E-05	0.003791592	0.307907653	0.577535266	-0.269627614
cg26522361	5	55625247		IGR	opensea	0.570073711	-6.380136256	5.22E-05	0.003791592	0.425994091	0.71415333	-0.288159239
cg17947198	17	72620058	CD300E	TSS200	opensea	0.517966577	-6.181985669	6.89E-05	0.003791592	0.396254386	0.639678769	-0.243424383
cg16023896	11	3250827	MRGPRE	5'UTR	shelf	0.814557409	-6.052032788	8.28E-05	0.003791592	0.730060486	0.899054332	-0.168993846
cg04074192	16	70998314	HYDIN	Body	opensea	0.664194089	-7.943854455	6.98E-06	0.003791592	0.544286765	0.784101413	-0.239814649
cg02953457	6	30638580	DHX16	Body	shore	0.79684175	7.209166618	1.73E-05	0.003791592	0.84981022	0.743873281	0.105936939
cg07949986	3	38669936	SCN5A	Body	opensea	0.506726532	-6.481973356	4.54E-05	0.003791592	0.430771089	0.582681975	-0.151910887
cg21836358	1	63790202	FOXD3	3'UTR	island	0.385222121	6.398827166	5.09E-05	0.003791592	0.561165462	0.209278779	0.351886683
cg01010990	17	8725495	PIK3R6	Body	opensea	0.684092848	-6.552110623	4.12E-05	0.003791592	0.568365123	0.799820574	-0.231455451
cg11907797	5	140763125	PCDHGA4	Body	shore	0.431495628	6.434424598	4.84E-05	0.003791592	0.538500933	0.324490324	0.214010609
cg17006506	14	60383037		IGR	shelf	0.731972824	-6.613948465	3.79E-05	0.003791592	0.619084614	0.844861033	-0.225776419
cg10857445	16	29839575	MVP	5'UTR	opensea	0.91160457	-6.144126469	7.27E-05	0.003791592	0.885963938	0.937245202	-0.051281263
cg18292202	6	26746947		IGR	opensea	0.315402399	6.105517442	7.68E-05	0.003791592	0.446193068	0.184611731	0.261581337
cg04738746	10	78780052	KCNMA1	Body	opensea	0.645702642	-6.180371818	6.90E-05	0.003791592	0.53763592	0.753769365	-0.216133445
cg04991036	14	29243762	C14orf23	Body	island	0.316691275	6.058529356	8.21E-05	0.003791592	0.459193437	0.174189114	0.285004323
cg22800453	12	55252109	MUCL1	3'UTR	opensea	0.708858488	-6.715301133	3.31E-05	0.003791592	0.620543006	0.797173969	-0.176630963
cg01683757	5	169720600	LCP2	Body	opensea	0.373396774	-7.540126603	1.14E-05	0.003791592	0.282312919	0.46448063	-0.182167711
cg24091470	20	54039437	LINC01441	Body	opensea	0.595078904	-6.61381779	3.79E-05	0.003791592	0.493454525	0.696703282	-0.203248757
cg23999621	6	13307969	TBC1D7	ExonBnd	opensea	0.607367907	-8.234137578	4.96E-06	0.003791592	0.493192866	0.721542949	-0.228350083
cg27543513	5	136014978		IGR	opensea	0.582365182	-6.229617532	6.44E-05	0.003791592	0.463748256	0.700982109	-0.237233853
cg19246522	2	240547334		IGR	opensea	0.870757414	-6.074111806	8.03E-05	0.003791592	0.833930537	0.907584291	-0.073653754
cg26198483	13	103560417		IGR	opensea	0.477405145	-6.090319538	7.84E-05	0.003791592	0.367809622	0.587000667	-0.219191044
cg14900270	1	49176428	AGBL4	Body	opensea	0.804258361	-6.474146491	4.59E-05	0.003791592	0.708509068	0.900007654	-0.191498587
cg19822343	5	180527495		IGR	island	0.307320169	6.414153543	4.98E-05	0.003791592	0.465240013	0.149400326	0.315839687
cg16064896	3	61356809		IGR	opensea	0.6984296	-7.063734433	2.09E-05	0.003791592	0.554353942	0.842505259	-0.288151316
cg10321204	14	106397847	KIAA0125	Body	opensea	0.56056085	-7.421958466	1.32E-05	0.003791592	0.438517362	0.682604339	-0.244086977
cg26062472	4	8251934		IGR	opensea	0.856866656	-8.104533204	5.77E-06	0.003791592	0.817129419	0.896603893	-0.079474473
cg08132200	1	78414966	FUBP1	ExonBnd	opensea	0.294985601	7.451686257	1.27E-05	0.003791592	0.390890686	0.199080516	0.19181017
cg14453738	8	125259939	LOC101927588	TSS1500	opensea	0.370156466	-6.758824577	3.12E-05	0.003791592	0.261496903	0.47881603	-0.217319127
cg09035542	22	19601373		IGR	opensea	0.586050293	-6.563734811	4.06E-05	0.003791592	0.48675747	0.685343116	-0.198585646
cg19787041	19	11602272	ZNF653	Body	opensea	0.872353103	6.135700993	7.35E-05	0.003791592	0.898121495	0.846584711	0.051536784
cg02227335	16	63823373		IGR	opensea	0.809386908	-6.056212242	8.24E-05	0.003791592	0.720378952	0.898394864	-0.178015912
cg06555729	15	99924280	LRRC28	Body	opensea	0.926813293	-8.110428088	5.73E-06	0.003791592	0.917053497	0.936573089	-0.019519592
cg24354450	3	191723992		IGR	opensea	0.211899436	-6.062005728	8.17E-05	0.003791592	0.141366705	0.282432167	-0.141065461
cg15980076	10	94822747	CYP26C1	Body	island	0.323553627	6.267523894	6.11E-05	0.003791592	0.474564271	0.172542983	0.302021288
cg14386668	17	3337334	OR1E2	TSS200	opensea	0.636606932	-6.18736088	6.84E-05	0.003791592	0.499184893	0.774028972	-0.274844078
cg09726972	9	24051585		IGR	opensea	0.733969618	-6.481618963	4.54E-05	0.003791592	0.623720922	0.844218314	-0.220497392
cg16786166	3	48506913	TREX1	TSS200	opensea	0.467651216	6.08692992	7.88E-05	0.003791592	0.62080334	0.314499092	0.306304248
cg14202655	6	153071401	VIP	TSS1500	opensea	0.514713458	-6.321717856	5.66E-05	0.003791592	0.379970092	0.649456825	-0.269486734
cg07022614	9	21412607		IGR	opensea	0.768046157	-6.241159916	6.34E-05	0.003791592	0.658535394	0.877556921	-0.219021527
cg08176485	12	15315845	RERG	Body	opensea	0.654389583	-7.269169594	1.60E-05	0.003791592	0.498350065	0.810429102	-0.312079037
cg06155163	13	47426295	HTR2A-AS1	Body	opensea	0.710113527	-6.405238707	5.04E-05	0.003791592	0.645790488	0.774436566	-0.128646078
cg01860912	1	206975866	IL19	Body	opensea	0.800775208	-7.797339834	8.33E-06	0.003791592	0.698602014	0.902948403	-0.204346389
cg08596532	5	5033993	LOC340094	TSS1500	opensea	0.459500627	-7.134145139	1.91E-05	0.003791592	0.350921292	0.568079962	-0.21715867
cg02011982	4	83529685		IGR	opensea	0.545125422	-6.060936072	8.18E-05	0.003791592	0.516060219	0.574190626	-0.058130407
cg21664866	2	24537140	ITSN2	Body	opensea	0.686476436	-7.435761489	1.30E-05	0.003791592	0.531016052	0.841936821	-0.310920769
cg19770630	5	90628601		IGR	opensea	0.663444793	-6.793967054	2.98E-05	0.003791592	0.564993727	0.761895858	-0.196902131
cg00599463	20	30609716	C20orf160	Body	shelf	0.656892868	-7.341737434	1.46E-05	0.003791592	0.547240752	0.766544983	-0.219304232
cg24218609	8	5366654		IGR	opensea	0.742973668	-6.117004958	7.55E-05	0.003791592	0.663277086	0.822670249	-0.159393164
cg08552610	6	1340628		IGR	opensea	0.836855782	-6.244842558	6.31E-05	0.003791592	0.77970912	0.894002445	-0.114293325
cg21706701	7	44349301	CAMK2B	Body	island	0.340850424	6.527910394	4.26E-05	0.003791592	0.453411242	0.228289606	0.225121636
cg26076119	14	104666047		IGR	opensea	0.707957951	-6.423511375	4.92E-05	0.003791592	0.615848923	0.800066978	-0.184218055
cg22337744	6	159463893	TAGAP	5'UTR	opensea	0.041176502	-6.2211618	6.52E-05	0.003791592	0.028777685	0.053575318	-0.024797633
cg15462265	18	47951723		IGR	opensea	0.39599613	-6.711022549	3.33E-05	0.003791592	0.328122975	0.463869285	-0.135746311
cg00546117	1	8445545	RERE	5'UTR	opensea	0.676520621	6.515117117	4.34E-05	0.003791592	0.784916069	0.568125172	0.216790897
cg17799508	12	8468578		IGR	opensea	0.669551769	-6.41261897	4.99E-05	0.003791592	0.59180227	0.747301267	-0.155498997
cg16730194	10	7088771		IGR	opensea	0.442787208	-6.624374374	3.74E-05	0.003791592	0.286620898	0.598953519	-0.312332621
cg26678516	12	107078680	RFX4	Body	opensea	0.808160247	-6.520016983	4.31E-05	0.003791592	0.715636719	0.900683776	-0.185047057
cg10855055	10	25186542	PRTFDC1	Body	opensea	0.629486838	-8.639665269	3.12E-06	0.003791592	0.506398957	0.75257472	-0.246175763
cg13959826	13	108417010	FAM155A	Body	opensea	0.712748276	-6.218979309	6.54E-05	0.003791592	0.556731503	0.86876505	-0.312033547
cg01127423	11	45742908		IGR	opensea	0.580146857	-6.163402616	7.07E-05	0.003791592	0.473063672	0.687230042	-0.21416637
cg00246301	2	101086963	NMS	1stExon	opensea	0.699143497	-6.106909702	7.66E-05	0.003791592	0.585498297	0.812788696	-0.227290399
cg00566961	5	119488431		IGR	opensea	0.690714857	-6.391653443	5.14E-05	0.003791592	0.551304647	0.830125067	-0.27882042
cg01685665	15	68905043	CORO2B	Body	opensea	0.71793087	-6.527660673	4.26E-05	0.003791592	0.58075952	0.855102221	-0.274342701
cg15821498	14	32498045		IGR	opensea	0.374671588	-6.245467181	6.30E-05	0.003791592	0.253195101	0.496148075	-0.242952974
cg18678782	8	105361477	DCSTAMP	Body	opensea	0.501766449	-6.473344345	4.59E-05	0.003791592	0.395278888	0.608254011	-0.212975123
cg05387353	17	49603409		IGR	opensea	0.516471476	-6.386319748	5.18E-05	0.003791592	0.397492242	0.635450709	-0.237958467
cg20874001	20	38289025		IGR	opensea	0.792830568	-6.900567592	2.59E-05	0.003791592	0.695396425	0.890264711	-0.194868286
cg02147194	5	141081145		IGR	shore	0.424898388	7.292395094	1.56E-05	0.003791592	0.5124149	0.337381875	0.175033025
cg19885203	16	56672560	MT1A	TSS200	shore	0.261425032	6.104215032	7.69E-05	0.003791592	0.415089878	0.107760185	0.307329693
cg05549818	6	152279742	ESR1	Body	opensea	0.416849554	-6.494559576	4.46E-05	0.003791592	0.29904541	0.534653698	-0.235608287
cg21251452	6	27145027		IGR	shore	0.163460715	6.951010686	2.42E-05	0.003791592	0.234269305	0.092652126	0.141617179
cg26932146	5	28408573		IGR	opensea	0.466964037	-6.787018599	3.01E-05	0.003791592	0.331543965	0.602384108	-0.270840142
cg22498073	14	78644786	NRXN3	Body	opensea	0.7691344	-6.224899769	6.48E-05	0.003791592	0.658430563	0.879838236	-0.221407672
cg08737640	17	9683136	DHRS7C	ExonBnd	opensea	0.603017642	-6.623441254	3.74E-05	0.003791592	0.501647836	0.704387448	-0.202739613
cg20706778	2	75798122	FAM176A	TSS1500	opensea	0.45294273	6.437365063	4.83E-05	0.003791592	0.583953091	0.32193237	0.262020722
cg17701375	6	109523654		IGR	opensea	0.693892405	-6.506602284	4.39E-05	0.003791592	0.596562935	0.791221876	-0.194658941
cg10815291	19	22611500		IGR	opensea	0.469172132	6.748611355	3.16E-05	0.003791592	0.617522685	0.32082158	0.296701105
cg15361750	19	47839132	GPR77	TSS1500	opensea	0.484180597	-6.55590442	4.10E-05	0.003791592	0.411945785	0.556415409	-0.144469624
cg04874129	16	55690873	SLC6A2	1stExon	island	0.345843344	6.295326015	5.88E-05	0.003791592	0.455998274	0.235688415	0.220309859
cg25017369	4	83486706		IGR	shelf	0.643855254	-6.310084882	5.76E-05	0.003791592	0.542495029	0.74521548	-0.20272045
cg14620264	17	15787086		IGR	opensea	0.643704019	-7.48084642	1.23E-05	0.003791592	0.561979457	0.72542858	-0.163449123
cg23403895	4	169533552	PALLD	Body	opensea	0.678637757	-8.462361619	3.81E-06	0.003791592	0.538862836	0.818412678	-0.279549842
cg04314451	20	7478827		IGR	opensea	0.797562858	-6.151630496	7.19E-05	0.003791592	0.677830414	0.917295302	-0.239464888
cg13540548	19	16424005		IGR	opensea	0.323398843	-6.189229741	6.82E-05	0.003791592	0.250569329	0.396228357	-0.145659028
cg22639011	11	30037875	KCNA4	5'UTR	island	0.278611058	6.273575306	6.06E-05	0.003791592	0.414917966	0.14230415	0.272613816
cg21305834	6	99291401		IGR	island	0.268181937	6.324704196	5.64E-05	0.003791592	0.384265565	0.152098309	0.232167256
cg04826488	8	110378586	PKHD1L1	Body	shelf	0.287177625	-6.668612228	3.52E-05	0.003791592	0.218877436	0.355477813	-0.136600378
cg26236329	11	57200325		IGR	opensea	0.630549673	-6.286309309	5.95E-05	0.003791592	0.530800165	0.730299181	-0.199499016
cg11281907	9	77948925		IGR	opensea	0.554384646	-6.660897052	3.56E-05	0.003791592	0.406400145	0.702369146	-0.295969002
cg10058449	2	220407845	CHPF	Body	island	0.031958378	-6.286486944	5.95E-05	0.003791592	0.027595386	0.036321371	-0.008725984
cg15163909	2	23603430		IGR	opensea	0.606974941	-6.478706183	4.56E-05	0.003791592	0.517313873	0.696636009	-0.179322135
cg18777606	1	188186157		IGR	opensea	0.632253972	-6.72311594	3.27E-05	0.003791592	0.474767293	0.789740652	-0.31497336
cg03310939	7	101688730	CUX1	Body	opensea	0.357284983	6.119690755	7.52E-05	0.003791592	0.50826257	0.206307397	0.301955173
cg11736940	1	155265026	PKLR	Body	island	0.381996644	6.472961127	4.59E-05	0.003791592	0.479127513	0.284865776	0.194261737
cg13617535	3	102604244		IGR	opensea	0.761773944	-6.122948235	7.49E-05	0.003791592	0.647571138	0.875976751	-0.228405613
cg02120712	8	106081947		IGR	opensea	0.594022591	-7.024110651	2.20E-05	0.003791592	0.440289192	0.747755989	-0.307466797
cg06785055	18	967221		IGR	opensea	0.369401294	-6.764493299	3.10E-05	0.003791592	0.258286076	0.480516512	-0.222230436
cg03719032	19	19374710	HAPLN4	TSS1500	shelf	0.326882852	-6.35767266	5.39E-05	0.003791592	0.217380005	0.4363857	-0.219005695
cg12598049	16	20180324		IGR	opensea	0.359057811	-7.684937661	9.55E-06	0.003791592	0.292543145	0.425572478	-0.133029333
cg03229528	12	73122996		IGR	opensea	0.577297979	-6.242474948	6.33E-05	0.003791592	0.462750331	0.691845627	-0.229095296
cg12097330	17	79050221	BAIAP2	Body	shore	0.77160309	7.005138798	2.25E-05	0.003791592	0.862524919	0.680681261	0.181843658
cg00618054	1	34329547	HMGB4	5'UTR	opensea	0.662410121	-6.112849056	7.60E-05	0.003791592	0.516661768	0.808158474	-0.291496707
cg22559801	6	107248652		IGR	opensea	0.826742956	-7.692124245	9.47E-06	0.003791592	0.765264933	0.88822098	-0.122956047
cg19144498	21	31978367		IGR	opensea	0.704170114	-6.45649419	4.70E-05	0.003791592	0.602208669	0.806131558	-0.203922889
cg01535080	6	166077669		IGR	island	0.322046398	6.887439293	2.63E-05	0.003791592	0.462181881	0.181910916	0.280270965
cg05965387	13	51418053	DLEU7	TSS200	island	0.536149492	6.603550806	3.85E-05	0.003791592	0.674845424	0.397453559	0.277391865
cg22981344	2	214353312	SPAG16	Body	opensea	0.645500363	-6.225305646	6.48E-05	0.003791592	0.500583581	0.790417146	-0.289833565
cg20959866	1	4714008	AJAP1	TSS1500	island	0.306526824	6.519626324	4.31E-05	0.003791592	0.478404656	0.134648992	0.343755664
cg16505233	3	5239311	EDEM1	Body	opensea	0.424750526	-6.165504296	7.05E-05	0.003791592	0.251385794	0.598115259	-0.346729466
cg11958527	13	77320139		IGR	opensea	0.324899021	-6.111083942	7.62E-05	0.003791592	0.196487867	0.453310175	-0.256822308
cg09328921	1	221341100		IGR	opensea	0.532584966	-7.101785709	1.99E-05	0.003791592	0.375288126	0.689881806	-0.31459368
cg15063749	14	81753629	STON2	Body	opensea	0.801827206	-6.265701484	6.12E-05	0.003791592	0.71902241	0.884632003	-0.165609593
cg09779589	5	54430727	CDC20B	Body	opensea	0.79147416	-6.401501989	5.07E-05	0.003791592	0.711867469	0.87108085	-0.159213381
cg10930502	17	78195442	SLC26A11	Body	shore	0.836356382	6.935506261	2.47E-05	0.003791592	0.876526295	0.796186468	0.080339827
cg21935094	16	53498194	RBL2	Body	opensea	0.799374219	6.650024407	3.61E-05	0.003791592	0.86452332	0.734225117	0.130298203
cg04886219	2	209785723		IGR	opensea	0.747107102	-6.162472758	7.08E-05	0.003791592	0.634325594	0.85988861	-0.225563016
cg17770687	1	216844057	ESRRG	Body	opensea	0.719614487	-7.59930829	1.06E-05	0.003791592	0.571285362	0.867943612	-0.29665825
cg00048586	2	107281364		IGR	opensea	0.516465502	-8.661903276	3.04E-06	0.003791592	0.358275269	0.674655736	-0.316380467
cg18536676	13	46167119	ERICH6B	Body	opensea	0.565006783	-6.87964533	2.66E-05	0.003791592	0.432178647	0.697834919	-0.265656273
cg24729879	5	55288892	IL6ST	5'UTR	shore	0.353687128	6.712646679	3.32E-05	0.003791592	0.523842527	0.18353173	0.340310797
cg24367125	14	31500989	AP4S1	5'UTR	opensea	0.290088855	-6.261316398	6.16E-05	0.003791592	0.190185671	0.389992039	-0.199806368
cg17767960	21	33571511		IGR	opensea	0.818691252	-6.038127838	8.45E-05	0.003791592	0.76144004	0.875942465	-0.114502425
cg26049648	17	41607973	ETV4	TSS200	opensea	0.414555025	6.037932405	8.45E-05	0.003791592	0.54970608	0.27940397	0.27030211
cg07258838	6	116867864	FAM26D	5'UTR	opensea	0.803141841	-6.237858505	6.37E-05	0.003791592	0.740775946	0.865507736	-0.12473179
cg23065683	5	97643638		IGR	opensea	0.630662141	-6.577350091	3.98E-05	0.003791592	0.478519598	0.782804683	-0.304285085
cg22578425	7	115456904		IGR	opensea	0.63888053	-6.303006933	5.81E-05	0.003791592	0.546844211	0.73091685	-0.184072639
cg04461481	16	49526774	ZNF423	Body	shore	0.517214271	-6.15538104	7.15E-05	0.003791592	0.448358018	0.586070524	-0.137712506
cg15615497	19	51375945	KLK2	TSS1500	opensea	0.495243468	-6.057247431	8.22E-05	0.003791592	0.42416923	0.566317706	-0.142148475
cg10807734	10	87208883	LINC01520	TSS1500	opensea	0.294850443	-6.207210498	6.65E-05	0.003791592	0.233695794	0.356005092	-0.122309298
cg24523244	5	92053763		IGR	opensea	0.683754578	-6.268594889	6.10E-05	0.003791592	0.534562274	0.832946882	-0.298384608
cg14018453	4	42394591		IGR	opensea	0.685816529	-7.651153053	9.96E-06	0.003791592	0.58303891	0.788594148	-0.205555238
cg17858627	5	7685133	ADCY2	Body	opensea	0.596418085	-6.10489948	7.68E-05	0.003791592	0.440818372	0.752017799	-0.311199426
cg08833664	4	143434334	INPP4B	5'UTR	opensea	0.952736665	-6.047040853	8.34E-05	0.003791592	0.946379899	0.959093432	-0.012713533
cg27423177	12	8219358	C3AR1	TSS1500	opensea	0.488111018	-6.17211328	6.99E-05	0.003791592	0.360020121	0.616201915	-0.256181794
cg24768989	6	124602882	NKAIN2	TSS1500	opensea	0.620830349	-7.663702245	9.80E-06	0.003791592	0.480311962	0.761348736	-0.281036773
cg26912251	6	168970824	SMOC2	Body	shore	0.522532942	-7.82401637	8.07E-06	0.003791592	0.387123769	0.657942115	-0.270818347
cg02500392	6	138539372	PBOV1	1stExon	opensea	0.65843496	-6.276612376	6.03E-05	0.003791592	0.497145107	0.819724813	-0.322579706
cg02000109	20	36986320	LBP	Body	opensea	0.568648265	-7.717431152	9.18E-06	0.003791592	0.462008177	0.675288352	-0.213280175
cg26214630	16	27264942	NSMCE1	Body	opensea	0.420951795	-6.145971483	7.25E-05	0.003791592	0.267062671	0.574840919	-0.307778248
cg19753609	14	80324276	NRXN3	Body	shelf	0.691499031	-6.086273632	7.89E-05	0.003791592	0.540073869	0.842924193	-0.302850324
cg27103130	19	49926748	PTH2	TSS200	shore	0.422977628	6.791684294	2.99E-05	0.003791592	0.579636196	0.266319059	0.313317137
cg13917475	7	31851334	PDE1C	Body	opensea	0.366619283	-7.470081194	1.25E-05	0.003791592	0.221147702	0.512090864	-0.290943162
cg23602974	7	35293884	TBX20	TSS200	island	0.228399104	6.148743387	7.22E-05	0.003791592	0.343936039	0.112862169	0.23107387
cg19203173	16	22948585		IGR	opensea	0.676702967	-6.163540935	7.07E-05	0.003791592	0.521014306	0.832391629	-0.311377323
cg21758850	14	34077647	NPAS3	Body	opensea	0.62742944	-6.929418366	2.49E-05	0.003791592	0.485093648	0.769765231	-0.284671584
cg24613135	8	129253074		IGR	opensea	0.612962225	-6.365841526	5.33E-05	0.003791592	0.449568918	0.776355532	-0.326786614
cg22544863	19	15580400	PGLYRP2	Body	island	0.380206481	6.037772763	8.46E-05	0.003791592	0.532920689	0.227492273	0.305428416
cg04104776	17	3439336	TRPV3	Body	shore	0.567540594	6.154878851	7.16E-05	0.003791592	0.654815532	0.480265656	0.174549876
cg06498267	5	45695922	HCN1	1stExon	island	0.343891308	6.358594462	5.38E-05	0.003791592	0.518908631	0.168873985	0.350034645
cg09824150	16	59239308		IGR	opensea	0.510402548	-7.154183105	1.86E-05	0.003791592	0.391357037	0.629448059	-0.238091022
cg16770759	19	55174402	LILRB4	5'UTR	opensea	0.563846196	-6.414879053	4.98E-05	0.003791592	0.483566721	0.64412567	-0.160558948
cg06585566	19	57276794		IGR	island	0.390410551	6.744385144	3.18E-05	0.003791592	0.583024839	0.197796262	0.385228577
cg17157380	11	47819348	NUP160	ExonBnd	opensea	0.791718574	-7.881751071	7.52E-06	0.003791592	0.682206913	0.901230235	-0.219023322
cg08482531	10	8078127		IGR	island	0.273180651	6.152182347	7.19E-05	0.003791592	0.399144861	0.147216441	0.25192842
cg04546186	16	86555150		IGR	opensea	0.632039601	-6.392595516	5.13E-05	0.003791592	0.506115659	0.757963543	-0.251847884
cg17364197	3	187004504	MASP1	Body	opensea	0.643847255	-8.16974684	5.35E-06	0.003791592	0.537083917	0.750610593	-0.213526676
cg06792538	1	2954250		IGR	opensea	0.581886569	-7.077302876	2.05E-05	0.003791592	0.497351139	0.666422	-0.169070862
cg05736312	13	38231313	TRPC4	Body	opensea	0.709199505	-7.241458925	1.66E-05	0.003791592	0.554171245	0.864227766	-0.310056521
cg13481379	21	47065923		IGR	shore	0.054136568	-7.305622026	1.53E-05	0.003791592	0.043157011	0.065116124	-0.021959113
cg01409028	4	176474005		IGR	opensea	0.751966056	-6.381963156	5.21E-05	0.003791592	0.640311721	0.86362039	-0.223308669
cg24418947	1	46836023		IGR	opensea	0.69399479	-7.161003938	1.84E-05	0.003791592	0.575713666	0.812275914	-0.236562247
cg14356870	1	219156612	MIR548F3	Body	opensea	0.695346745	-6.165959948	7.05E-05	0.003791592	0.631544611	0.75914888	-0.127604269
cg14403130	1	44873057	RNF220	5'UTR	island	0.291261101	6.377773284	5.24E-05	0.003791592	0.475470355	0.107051847	0.368418508
cg16829246	8	17532941	MTUS1	Body	opensea	0.600157948	6.458113178	4.69E-05	0.003791592	0.739563261	0.460752635	0.278810626
cg23455302	16	20253928		IGR	opensea	0.599532812	-6.1809003	6.90E-05	0.003791592	0.47749028	0.721575345	-0.244085065
cg09100286	5	11564199	CTNND2	Body	opensea	0.624226663	-7.276810709	1.59E-05	0.003791592	0.455858646	0.792594681	-0.336736036
cg17206161	6	36989860	FGD2	Body	opensea	0.829861376	-6.687196801	3.43E-05	0.003791592	0.771397801	0.88832495	-0.11692715
cg07060233	20	44687092	SLC12A5	3'UTR	island	0.288418985	7.338788106	1.47E-05	0.003791592	0.411332847	0.165505124	0.245827723
cg05131894	16	22927110	HS3ST2	3'UTR	shore	0.551743547	-6.34635287	5.47E-05	0.003791592	0.4489966	0.654490493	-0.205493894
cg11371619	19	56731584		IGR	shelf	0.779851504	-6.039572523	8.43E-05	0.003791592	0.751132965	0.808570044	-0.057437079
cg18432806	6	170392157		IGR	shore	0.895328392	-6.077134423	7.99E-05	0.003791592	0.857845161	0.932811622	-0.074966461
cg19538090	6	36323716	ETV7	Body	opensea	0.515234436	-6.264651702	6.13E-05	0.003791592	0.386173954	0.644294918	-0.258120964
cg20469744	13	43949447	ENOX1	Body	opensea	0.637187746	-6.682002567	3.46E-05	0.003791592	0.533692923	0.740682569	-0.206989646
cg12587818	1	114300298	PHTF1	Body	shore	0.939253476	-6.100308394	7.73E-05	0.003791592	0.920934574	0.957572378	-0.036637805
cg15492334	12	40226336	SLC2A13	Body	opensea	0.709118332	-6.735138199	3.22E-05	0.003791592	0.600733354	0.817503311	-0.216769957
cg00787290	6	118226103		IGR	shore	0.612260649	-7.333050218	1.48E-05	0.003791592	0.460418122	0.764103177	-0.303685055
cg04519775	2	231849693		IGR	shelf	0.657847238	-6.396401232	5.11E-05	0.003791592	0.563612099	0.752082377	-0.188470278
cg15500907	6	112438951	LAMA4	Body	opensea	0.433340271	-6.435368585	4.84E-05	0.003791592	0.253864078	0.612816464	-0.358952386
cg16424311	6	49700271	CRISP3	Body	opensea	0.66042769	-6.451175365	4.73E-05	0.003791592	0.510790674	0.810064707	-0.299274033
cg14038575	1	214432990		IGR	opensea	0.392954397	-6.618325478	3.77E-05	0.003791592	0.287865723	0.498043071	-0.210177348
cg06095136	6	36640080		IGR	opensea	0.642800317	-6.589101277	3.92E-05	0.003791592	0.595564667	0.690035967	-0.0944713
cg07493260	19	6630909		IGR	opensea	0.475126605	-7.158800585	1.85E-05	0.003791592	0.345472509	0.604780701	-0.259308193
cg06437747	1	2890836		IGR	shelf	0.443157487	-6.731104219	3.24E-05	0.003791592	0.386207134	0.500107841	-0.113900707
cg06996186	18	67325900	DOK6	Body	opensea	0.827281446	-6.336248209	5.55E-05	0.003791592	0.720532245	0.934030648	-0.213498403
cg10746530	20	21551845	LOC101929625	Body	opensea	0.387737886	-7.763484839	8.68E-06	0.003791592	0.190557827	0.584917946	-0.39436012
cg08081611	18	3340091		IGR	opensea	0.547984042	-7.607474357	1.05E-05	0.003791592	0.463728498	0.632239587	-0.168511088
cg21886089	7	71079734	WBSCR17	Body	opensea	0.708430866	-6.171082803	7.00E-05	0.003791592	0.610180031	0.806681702	-0.196501671
cg17952465	22	51016839	CPT1B	5'UTR	island	0.501400237	6.68133773	3.46E-05	0.003791592	0.626951836	0.375848639	0.251103197
cg08951078	7	82222420		IGR	opensea	0.722976391	-6.288414426	5.93E-05	0.003791592	0.583761819	0.862190963	-0.278429144
cg04325017	18	41906386	LINC01478	Body	opensea	0.406534438	-6.586895533	3.93E-05	0.003791592	0.255176629	0.557892246	-0.302715618
cg01440781	18	73552		IGR	island	0.311304171	6.259598357	6.18E-05	0.003791592	0.367108355	0.255499987	0.111608368
cg02826352	6	63393264		IGR	opensea	0.535443382	-6.684702809	3.45E-05	0.003791592	0.422311648	0.648575116	-0.226263468
cg15202304	3	119278515	CD80	TSS200	opensea	0.319273992	-6.060017555	8.19E-05	0.003791592	0.218547517	0.420000467	-0.20145295
cg22275570	10	63659671	ARID5B	TSS1500	shelf	0.204003763	-6.128588313	7.43E-05	0.003791592	0.137732639	0.270274887	-0.132542248
cg20023231	16	22825282	HS3ST2	TSS1500	island	0.223373007	7.140550938	1.89E-05	0.003791592	0.359407174	0.08733884	0.272068333
cg05926648	1	39252766		IGR	opensea	0.604245913	-6.317117513	5.70E-05	0.003791592	0.502611553	0.705880273	-0.20326872
cg24010100	15	33494168		IGR	opensea	0.084381526	-6.611913553	3.80E-05	0.003791592	0.048882091	0.119880961	-0.07099887
cg08354007	2	170618192		IGR	opensea	0.758976915	-6.779164161	3.04E-05	0.003791592	0.625766897	0.892186932	-0.266420035
cg02461380	3	45147482	CDCP1	Body	opensea	0.54914793	-6.632608275	3.70E-05	0.003791592	0.426776808	0.671519052	-0.244742243
cg22189064	6	86985140		IGR	opensea	0.661002567	-6.153901503	7.17E-05	0.003791592	0.549527574	0.77247756	-0.222949985
cg14991487	2	176987404	HOXD9	TSS200	island	0.308426235	6.131408587	7.40E-05	0.003791592	0.495326989	0.12152548	0.373801508
cg20893885	1	146991100	LINC00624	TSS1500	opensea	0.421131509	-6.353184279	5.42E-05	0.003791592	0.373478455	0.468784564	-0.095306109
cg14742429	1	236162869	NID1	Body	opensea	0.30083774	-7.18137736	1.79E-05	0.003791592	0.148615221	0.45306026	-0.30444504
cg03327771	10	23803463		IGR	opensea	0.456464379	-6.874001082	2.68E-05	0.003791592	0.325668347	0.587260411	-0.261592063
cg24976111	9	36007203		IGR	opensea	0.617161577	-7.103565513	1.98E-05	0.003791592	0.487328052	0.746995102	-0.25966705
cg10262032	19	49078119	SULT2B1	Body	opensea	0.405394454	-6.280822045	6.00E-05	0.003791592	0.311965601	0.498823307	-0.186857706
cg01614915	7	16625246		IGR	shore	0.747785574	-6.218335665	6.54E-05	0.003791592	0.642584381	0.852986767	-0.210402387
cg01046490	2	73491590	FBXO41	Body	opensea	0.804657173	6.786779612	3.01E-05	0.003791592	0.832496335	0.776818011	0.055678324
cg02403419	9	130853593	SLC25A25	TSS200	opensea	0.607984156	6.829760857	2.84E-05	0.003791592	0.765139613	0.450828698	0.314310915
cg00160976	3	150730619	CLRN1OS	Body	opensea	0.636475945	-6.150378519	7.20E-05	0.003791592	0.508175486	0.764776404	-0.256600918
cg11346282	2	39638942	MAP4K3	Body	opensea	0.571631377	-6.966819944	2.37E-05	0.003791592	0.457617532	0.685645221	-0.228027688
cg16970310	6	165822992	MIR7641-2	TSS200	opensea	0.783225038	-7.131991994	1.91E-05	0.003791592	0.744676195	0.821773882	-0.077097687
cg18106596	11	41737388	LINC01499	Body	opensea	0.756351595	-6.951996324	2.42E-05	0.003791592	0.663515618	0.849187571	-0.185671953
cg25563892	9	77568665	C9orf40	TSS1500	shore	0.613784878	7.251226773	1.64E-05	0.003791592	0.754800141	0.472769614	0.282030527
cg04792024	7	75621856	TMEM120A	Body	shore	0.821439779	6.097271812	7.77E-05	0.003791592	0.881526835	0.761352723	0.120174112
cg23277684	2	47149459	MCFD2	Body	opensea	0.717711532	-9.371839131	1.41E-06	0.003791592	0.634755208	0.800667856	-0.165912649
cg14594743	10	56212393	PCDH15	Body	opensea	0.743002968	-6.212402789	6.60E-05	0.003791592	0.622092866	0.863913071	-0.241820205
cg23841538	2	206804487		IGR	opensea	0.600011124	-6.913406429	2.54E-05	0.003791592	0.558085793	0.641936455	-0.083850662
cg09275291	13	25112894		IGR	shelf	0.638592185	-7.601273345	1.06E-05	0.003791592	0.559010647	0.718173724	-0.159163077
cg01325079	2	105805011		IGR	opensea	0.539492359	-6.837912118	2.81E-05	0.003791592	0.40602761	0.672957108	-0.266929499
cg26957187	7	71799982	CALN1	5'UTR	shore	0.529857682	-6.045908753	8.36E-05	0.003791592	0.456689226	0.603026138	-0.146336912
cg27323841	6	167819801		IGR	opensea	0.688053846	-6.21135221	6.61E-05	0.003791592	0.583785006	0.792322687	-0.20853768
cg11102369	10	114674303		IGR	opensea	0.486485788	-6.903376707	2.58E-05	0.003791592	0.385780593	0.587190983	-0.201410389
cg12135777	3	110115650		IGR	opensea	0.65354487	-6.946278052	2.43E-05	0.003791592	0.549566963	0.757522778	-0.207955815
cg00664688	6	40544405	LRFN2	5'UTR	opensea	0.868493454	-6.248378803	6.27E-05	0.003791592	0.828006928	0.90897998	-0.080973052
cg12255941	7	100286266	GIGYF1	1stExon	shore	0.713461021	6.540014571	4.19E-05	0.003791592	0.763033139	0.663888904	0.099144235
cg17757646	7	106744094	PRKAR2B	Body	opensea	0.395353669	-6.760302216	3.11E-05	0.003791592	0.307941389	0.48276595	-0.174824561
cg14564076	7	153584873	DPP6	Body	island	0.310511533	6.679781795	3.47E-05	0.003791592	0.500365607	0.120657459	0.379708148
cg02489769	12	109977218		IGR	opensea	0.66608912	-6.138775236	7.32E-05	0.003791592	0.571462707	0.760715532	-0.189252824
cg06558491	11	71374762		IGR	opensea	0.509390263	-8.011999779	6.44E-06	0.003791592	0.422963017	0.595817509	-0.172854491
cg03321152	16	3705229	DNASE1	5'UTR	opensea	0.568274367	6.369187113	5.30E-05	0.003791592	0.624149193	0.51239954	0.111749654
cg07641772	6	137579488		IGR	opensea	0.704699798	-7.090867975	2.02E-05	0.003791592	0.589522191	0.819877405	-0.230355214
cg22877380	2	131804299	ARHGEF4	3'UTR	opensea	0.906103158	6.728325276	3.25E-05	0.003791592	0.939464866	0.87274145	0.066723416
cg01484685	4	154186959	TRIM2	Body	opensea	0.846803198	-6.370679661	5.29E-05	0.003791592	0.777014167	0.91659223	-0.139578063
cg26301927	7	73770843	CLIP2	Body	opensea	0.849102634	-6.275636808	6.04E-05	0.003791592	0.804073644	0.894131624	-0.09005798
cg03149746	19	4415516	CHAF1A	Body	opensea	0.740142641	6.347791061	5.46E-05	0.003791592	0.847731913	0.632553368	0.215178545
cg10017656	22	18473204	MICAL3	5'UTR	opensea	0.715735943	-6.593151616	3.90E-05	0.003791592	0.657673043	0.773798844	-0.116125802
cg19001667	9	72058340	APBA1	Body	opensea	0.700357393	-6.279468835	6.01E-05	0.003791592	0.570616886	0.830097899	-0.259481013
cg25043996	1	101788466	LINC01307	TSS1500	opensea	0.778244838	-6.375885544	5.25E-05	0.003791592	0.653901839	0.902587837	-0.248685998
cg26309491	13	91743344	LINC00380	Body	opensea	0.517878548	-6.547994976	4.15E-05	0.003791592	0.378743954	0.657013142	-0.278269188
cg26193993	7	36691114	AOAH	Body	opensea	0.629161747	-6.065603022	8.13E-05	0.003791592	0.490474692	0.767848802	-0.27737411
cg05112835	16	22720764		IGR	opensea	0.617356963	-6.627167233	3.72E-05	0.003791592	0.496183338	0.738530588	-0.24234725
cg01733904	13	110493045		IGR	opensea	0.404862126	-7.730995126	9.03E-06	0.003791592	0.318568761	0.491155491	-0.17258673
cg22224043	3	73429575		IGR	shelf	0.652065524	-8.356735926	4.30E-06	0.003791592	0.506269025	0.797862023	-0.291592997
cg02755274	4	55241396		IGR	opensea	0.615684019	-6.894309726	2.61E-05	0.003791592	0.492223146	0.739144893	-0.246921747
cg15411034	11	1466891	BRSK2	Body	island	0.642803279	-6.879140808	2.66E-05	0.003791592	0.549773095	0.735833464	-0.186060369
cg06842181	11	2066779		IGR	opensea	0.570417091	-6.591822293	3.91E-05	0.003791592	0.478868587	0.661965596	-0.183097009
cg10591924	9	72449304	C9orf135	5'UTR	opensea	0.554472434	-6.260288404	6.17E-05	0.003791592	0.448196061	0.660748806	-0.212552745
cg11953335	4	141037812	MAML3	Body	opensea	0.361223088	-7.054276716	2.11E-05	0.003791592	0.162682999	0.559763178	-0.397080179
cg23103018	2	154800477	GALNT13	TSS1500	opensea	0.806589186	-6.555050974	4.11E-05	0.003791592	0.712730232	0.90044814	-0.187717908
cg13136972	8	96610357	C8orf37-AS1	Body	opensea	0.746566099	-7.411972915	1.34E-05	0.003791592	0.629843724	0.863288475	-0.233444751
cg10782349	19	53073577	ZNF701	5'UTR	island	0.170648902	6.163053744	7.08E-05	0.003791592	0.257900061	0.083397743	0.174502318
cg03882759	12	53611648	RARG	5'UTR	shelf	0.466916525	6.100376081	7.73E-05	0.003791592	0.572181064	0.361651986	0.210529078
cg18395499	1	149194510		IGR	opensea	0.250027066	7.642093842	1.01E-05	0.003791592	0.326385555	0.173668577	0.152716978
cg11415021	4	110889651	EGF	Body	opensea	0.732698772	-6.927328171	2.50E-05	0.003791592	0.620442811	0.844954733	-0.224511922
cg20805757	10	129959604		IGR	opensea	0.667159611	-6.157078811	7.14E-05	0.003791592	0.560703394	0.773615827	-0.212912433
cg17822502	8	85129152	RALYL	5'UTR	opensea	0.385064972	-7.045865926	2.14E-05	0.003791592	0.265201199	0.504928745	-0.239727545
cg09475288	3	8435636	LMCD1-AS1	Body	opensea	0.617302932	-6.724197282	3.27E-05	0.003791592	0.500295244	0.73431062	-0.234015376
cg23924977	14	19412098		IGR	opensea	0.563255604	-6.090931483	7.84E-05	0.003791592	0.510374407	0.6161368	-0.105762393
cg26672533	2	135674925	CCNT2	TSS1500	shore	0.508061079	-6.741688167	3.19E-05	0.003791592	0.403996269	0.612125889	-0.20812962
cg17035814	6	67776312		IGR	opensea	0.741028055	-6.352487727	5.43E-05	0.003791592	0.646142428	0.835913683	-0.189771255
cg15966259	22	37830028		IGR	opensea	0.574130675	8.217379691	5.06E-06	0.003791592	0.705647775	0.442613574	0.263034201
cg14282096	3	180585842	LOC101928882	Body	opensea	0.497268681	-6.067139555	8.11E-05	0.003791592	0.392135382	0.602401979	-0.210266597
cg18815065	2	78904247		IGR	opensea	0.493594264	-8.007278134	6.48E-06	0.003791592	0.386995832	0.600192696	-0.213196864
cg00312532	4	77415657	SHROOM3	Body	opensea	0.783004131	-7.055699817	2.11E-05	0.003791592	0.715304442	0.850703819	-0.135399377
cg26217053	7	113560252	PPP1R3A	TSS1500	opensea	0.721762817	-6.921590331	2.52E-05	0.003791592	0.571714962	0.871810671	-0.300095709
cg08699047	14	42077320	LRFN5	1stExon	shore	0.244081687	6.797580229	2.96E-05	0.003791592	0.393425887	0.094737487	0.2986884
cg17756094	8	66677930	PDE7A	Body	opensea	0.684605808	6.547759197	4.15E-05	0.003791592	0.838114718	0.531096897	0.307017821
cg04434491	19	16058640	OR10H4	TSS1500	opensea	0.536315586	-6.375462694	5.26E-05	0.003791592	0.429659709	0.642971463	-0.213311754
cg04159420	10	106402908	SORCS3	Body	shore	0.40487399	6.194495015	6.77E-05	0.003791592	0.511631066	0.298116914	0.213514152
cg08484383	15	80528019	LINC01314	Body	opensea	0.526419279	-6.789201252	3.00E-05	0.003791592	0.407304078	0.64553448	-0.238230401
cg25097705	4	175887842	ADAM29	5'UTR	opensea	0.653881432	-6.676483334	3.48E-05	0.003791592	0.553188798	0.754574065	-0.201385266
cg09267102	13	78929949	RNF219-AS1	Body	opensea	0.575180735	-6.139419938	7.32E-05	0.003791592	0.451708052	0.698653418	-0.246945365
cg10789787	1	200895186		IGR	opensea	0.368648905	-7.504499181	1.19E-05	0.003791592	0.184083457	0.553214353	-0.369130896
cg06755296	15	98199925		IGR	shelf	0.520455659	-6.56840059	4.03E-05	0.003791592	0.369688084	0.671223235	-0.301535151
cg21994966	15	59530316	MYO1E	Body	opensea	0.679767408	-6.431025626	4.87E-05	0.003791592	0.610009611	0.749525206	-0.139515595
cg15895341	12	41868018	PDZRN4	Body	opensea	0.659468542	-6.798882861	2.96E-05	0.003791592	0.508719359	0.810217725	-0.301498366
cg18882687	1	228275828	ARF1	5'UTR	opensea	0.321490615	-7.10054979	1.99E-05	0.003791592	0.241147372	0.401833858	-0.160686485
cg20385368	4	82139830		IGR	shelf	0.691082324	-6.236411491	6.38E-05	0.003791592	0.609993342	0.772171306	-0.162177963
cg18883887	17	5713400	LOC339166	Body	opensea	0.717144754	-7.38701273	1.38E-05	0.003791592	0.593314868	0.84097464	-0.247659773
cg21913669	7	80559245		IGR	opensea	0.747205761	-7.701939037	9.35E-06	0.003791592	0.630293286	0.864118236	-0.23382495
cg16295637	6	78360731		IGR	shore	0.581954661	-6.562974939	4.06E-05	0.003791592	0.480942694	0.682966629	-0.202023935
cg11881839	5	7344644		IGR	opensea	0.477250003	-6.973248782	2.35E-05	0.003791592	0.369248484	0.585251522	-0.216003038
cg13747142	4	123053090		IGR	opensea	0.352419861	-6.214485298	6.58E-05	0.003791592	0.24691536	0.457924361	-0.211009001
cg26544742	6	27533825		IGR	opensea	0.195378093	6.165704671	7.05E-05	0.003791592	0.311415413	0.079340774	0.232074639
cg21706771	8	41873091	MYST3	Body	opensea	0.642211242	-6.721695325	3.28E-05	0.003791592	0.582402157	0.702020327	-0.11961817
cg21543181	6	17883284	KIF13A	Body	opensea	0.935626016	-6.192201444	6.79E-05	0.003791592	0.920572331	0.9506797	-0.030107369
cg02215038	1	116100541		IGR	opensea	0.569225453	-6.298692251	5.85E-05	0.003791592	0.516407574	0.622043331	-0.105635757
cg05944940	14	60949711	C14orf39	Body	shelf	0.588745947	-6.437082029	4.83E-05	0.003791592	0.429328792	0.748163101	-0.318834309
cg17108386	20	16845941		IGR	opensea	0.475815298	-6.731838134	3.24E-05	0.003791592	0.345522193	0.606108403	-0.260586209
cg18334392	5	9547825	SNORD123	TSS1500	shore	0.37976819	6.154562638	7.16E-05	0.003791592	0.525628932	0.233907448	0.291721484
cg18100724	3	119456720	MAATS1	Body	opensea	0.75450824	-6.224519687	6.49E-05	0.003791592	0.625190335	0.883826145	-0.258635809
cg18980410	10	63764155	ARID5B	Body	opensea	0.620222436	6.871476363	2.69E-05	0.003791592	0.741389965	0.499054907	0.242335058
cg13884903	20	22559346	C20orf56	TSS200	shore	0.231067953	6.135310084	7.36E-05	0.003791592	0.379095243	0.083040662	0.296054581
cg08215951	2	23555016		IGR	opensea	0.605691132	-7.480573568	1.23E-05	0.003791592	0.509892335	0.701489929	-0.191597594
cg13865401	17	64262898		IGR	opensea	0.956411871	-6.054774549	8.25E-05	0.003791592	0.944479369	0.968344373	-0.023865004
cg16407998	7	77770262	MAGI2	Body	opensea	0.606496201	-7.227351825	1.69E-05	0.003791592	0.464718521	0.74827388	-0.283555359
cg26033765	5	16627156	LOC101929524	Body	opensea	0.355886112	-6.411607259	5.00E-05	0.003791592	0.213112784	0.49865944	-0.285546656
cg26031046	12	56754826	STAT2	TSS1500	shore	0.697138504	-7.257608787	1.63E-05	0.003791592	0.565777768	0.828499239	-0.262721472
cg04144734	14	78758535	NRXN3	Body	opensea	0.654216884	-6.859490555	2.73E-05	0.003791592	0.513338974	0.795094793	-0.281755818
cg24462021	7	102514737	FBXL13	Body	opensea	0.488889833	-6.343130056	5.50E-05	0.003791592	0.339926935	0.637852732	-0.297925798
cg25050447	17	78165522	CARD14	Body	shore	0.530162407	6.254375758	6.22E-05	0.003791592	0.608295386	0.452029428	0.156265957
cg09068633	8	50733962		IGR	opensea	0.593839163	-6.482836157	4.53E-05	0.003791592	0.443136575	0.744541752	-0.301405177
cg08950110	9	132473587	PRRX2	Body	opensea	0.898178604	-6.105911603	7.67E-05	0.003791592	0.876222515	0.920134693	-0.043912178
cg11929365	2	233381417		IGR	opensea	0.598685326	-7.187865676	1.78E-05	0.003791592	0.493091672	0.704278981	-0.211187309
cg03714522	7	150822902	AGAP3	Body	island	0.526245483	6.626537476	3.73E-05	0.003791592	0.684736482	0.367754484	0.316981998
cg17381512	5	163104352		IGR	opensea	0.728937171	-6.055727338	8.24E-05	0.003791592	0.630579665	0.827294676	-0.196715012
cg23463269	11	15136380	INSC	TSS200	island	0.260617168	7.328588857	1.49E-05	0.003791592	0.415443473	0.105790864	0.309652609
cg18569540	6	12484213		IGR	opensea	0.4271598	-6.402477338	5.06E-05	0.003791592	0.263060625	0.591258975	-0.32819835
cg23329372	5	178656269	ADAMTS2	Body	opensea	0.771151081	-6.397290859	5.10E-05	0.003791592	0.727015078	0.815287085	-0.088272008
cg03203407	1	18549126	IGSF21	Body	opensea	0.518365959	-6.060797437	8.18E-05	0.003791592	0.389597674	0.647134244	-0.25753657
cg19679542	8	94987480		IGR	opensea	0.710553828	-6.496538977	4.45E-05	0.003791592	0.643853871	0.777253785	-0.133399914
cg10104921	4	178102534		IGR	opensea	0.78585912	-7.748125035	8.84E-06	0.003791592	0.677306608	0.894411632	-0.217105024
cg04453811	3	124839847	SLC12A8	Body	opensea	0.624351263	6.101036604	7.73E-05	0.003791592	0.721655919	0.527046608	0.19460931
cg04395954	10	77191570		IGR	island	0.434487135	6.215396355	6.57E-05	0.003791592	0.620132767	0.248841502	0.371291265
cg01822759	7	129464288		IGR	shore	0.770437404	-6.674720182	3.49E-05	0.003791592	0.688706642	0.852168166	-0.163461524
cg02084485	2	168103475	XIRP2	Body	opensea	0.689959091	-6.159392636	7.11E-05	0.003791592	0.533222306	0.846695877	-0.313473572
cg20168086	18	21215484	ANKRD29	Body	opensea	0.525235669	-6.943298585	2.44E-05	0.003791592	0.355428995	0.695042344	-0.339613349
cg14713675	14	76573201		IGR	opensea	0.745085712	-6.603005403	3.85E-05	0.003791592	0.654109732	0.836061692	-0.181951959
cg03348397	8	54789648	RGS20	Body	island	0.312776938	6.532437311	4.24E-05	0.003791592	0.474436169	0.151117707	0.323318462
cg22085702	11	14994222	CALCA	TSS1500	shore	0.317450193	6.627710622	3.72E-05	0.003791592	0.417314692	0.217585694	0.199728999
cg23448505	19	37826008	HKR1	5'UTR	shore	0.326854171	7.118863819	1.95E-05	0.003791592	0.423151231	0.230557112	0.192594119
cg00084720	8	94527855		IGR	opensea	0.583726348	-6.426291002	4.90E-05	0.003791592	0.409366622	0.758086074	-0.348719452
cg06218861	7	35420759		IGR	opensea	0.730880693	-6.336773727	5.55E-05	0.003791592	0.612074305	0.849687081	-0.237612775
cg02228789	2	107442180	ST6GAL2	Body	opensea	0.678890572	-6.548524361	4.14E-05	0.003791592	0.561742958	0.796038187	-0.234295229
cg06958829	17	48546118	ACSF2	Body	island	0.36033365	6.857744299	2.74E-05	0.003791592	0.531127653	0.189539647	0.341588006
cg19165278	7	88338790		IGR	opensea	0.63342593	-6.158363082	7.12E-05	0.003791592	0.498154558	0.768697303	-0.270542745
cg00594408	6	29595349	GABBR1	Body	island	0.299321825	6.576267984	3.99E-05	0.003791592	0.424995176	0.173648475	0.251346701
cg11769597	13	40811036		IGR	opensea	0.689673957	6.326719416	5.62E-05	0.003791592	0.806322619	0.573025296	0.233297324
cg06016790	5	82850834	VCAN	Body	opensea	0.737524725	-6.6353351	3.68E-05	0.003791592	0.617126451	0.857922999	-0.240796548
cg03355524	20	54578898	CBLN4	Body	island	0.268585982	6.246792689	6.29E-05	0.003791592	0.42850746	0.108664504	0.319842956
cg11486141	18	5133855		IGR	opensea	0.674422761	-6.820520321	2.87E-05	0.003791592	0.532531249	0.816314272	-0.283783023
cg25083484	5	23384883		IGR	opensea	0.783947271	-6.418330325	4.95E-05	0.003791592	0.656607651	0.911286892	-0.254679241
cg25136310	19	5690528	RPL36	1stExon	island	0.420572758	6.129740671	7.42E-05	0.003791592	0.462620846	0.37852467	0.084096176
cg13021619	8	23563859	NKX2-6	1stExon	island	0.192284192	6.575873479	3.99E-05	0.003791592	0.320177035	0.064391348	0.255785687
cg07008343	17	38956362	KRT28	TSS200	shelf	0.618243884	-6.439252372	4.81E-05	0.003791592	0.518809333	0.717678435	-0.198869102
cg21831467	13	29397818		IGR	shelf	0.591009965	-6.261821864	6.16E-05	0.003791592	0.455832303	0.726187627	-0.270355324
cg20600154	16	60392489	LOC729159	1stExon	opensea	0.556034667	-8.372091482	4.23E-06	0.003791592	0.486003565	0.626065769	-0.140062204
cg09241332	3	147126638	ZIC1	TSS1500	shore	0.250997694	6.812369083	2.91E-05	0.003791592	0.357699801	0.144295587	0.213404214
cg21695771	19	36643932	COX7A1	TSS200	shore	0.390551975	6.264847459	6.13E-05	0.003791592	0.55556022	0.22554373	0.33001649
cg03683207	19	17343145	NR2F6	3'UTR	shelf	0.609248405	6.391982876	5.14E-05	0.003791592	0.679820708	0.538676102	0.141144606
cg04549162	10	125425690	GPR26	TSS200	island	0.370668687	7.181246641	1.80E-05	0.003791592	0.535649249	0.205688126	0.329961123
cg13910526	13	29528053		IGR	opensea	0.492514356	-6.619940201	3.76E-05	0.003791592	0.366706923	0.618321789	-0.251614866
cg09160515	6	85403682	LOC102724201	Body	opensea	0.691920854	-6.490166034	4.49E-05	0.003791592	0.585252106	0.798589602	-0.213337496
cg08625470	12	100960153		IGR	opensea	0.40899898	-6.20843832	6.64E-05	0.003791592	0.33617494	0.48182302	-0.14564808
cg23716457	16	75965028		IGR	opensea	0.280119525	-6.842874665	2.79E-05	0.003791592	0.179335346	0.380903704	-0.201568358
cg27268352	10	30387860		IGR	opensea	0.248800837	-6.788031215	3.00E-05	0.003791592	0.139509901	0.358091773	-0.218581872
cg03936449	16	56696967		IGR	island	0.437113107	6.317782521	5.69E-05	0.003791592	0.565122931	0.309103283	0.256019648
cg17651653	14	30066889	MIR548AI	Body	opensea	0.800401816	-6.304186931	5.80E-05	0.003791592	0.689450606	0.911353025	-0.221902418
cg13195526	12	68647498	IL22	TSS1500	opensea	0.445927389	-6.384946335	5.19E-05	0.003791592	0.333868299	0.557986479	-0.224118179
cg18516946	11	94774414		IGR	shelf	0.76306986	-6.844927218	2.78E-05	0.003791592	0.671308227	0.854831493	-0.183523265
cg11936040	1	75598867	LHX8	Body	shore	0.318463544	6.235196789	6.39E-05	0.003791592	0.428584179	0.20834291	0.22024127
cg25998520	16	71627136		IGR	opensea	0.516927148	-6.789561763	3.00E-05	0.003791592	0.406256396	0.627597901	-0.221341505
cg15899741	14	70467427	SMOC1	Body	opensea	0.830177052	-7.089527513	2.02E-05	0.003791592	0.743643289	0.916710815	-0.173067526
cg01972288	5	25911773		IGR	shelf	0.825663477	-6.134570406	7.37E-05	0.003791592	0.742424928	0.908902025	-0.166477098
cg06744951	16	14029472	ERCC4	Body	opensea	0.366026418	6.078299803	7.98E-05	0.003791592	0.49443586	0.237616976	0.256818884
cg13761284	9	130708393	FAM102A	Body	shore	0.747828093	8.091478402	5.86E-06	0.003791592	0.850393899	0.645262286	0.205131613
cg08578765	7	131919970	PLXNA4	Body	opensea	0.592516987	-6.47070596	4.61E-05	0.003791592	0.458892305	0.726141669	-0.267249364
cg00965748	20	39319235	MAFB	TSS1500	island	0.360843497	6.310515917	5.75E-05	0.003791592	0.466869963	0.25481703	0.212052933
cg03253737	17	35291480		IGR	shore	0.303873361	6.051985873	8.29E-05	0.003791592	0.45093397	0.156812752	0.294121218
cg18232089	5	130606714	CDC42SE2	5'UTR	opensea	0.721773399	-7.333552102	1.48E-05	0.003791592	0.588556609	0.85499019	-0.266433582
cg08181627	13	63802399	LINC00376	Body	opensea	0.680193218	-6.773519705	3.06E-05	0.003791592	0.515713845	0.844672591	-0.328958746
cg18813159	11	353762		IGR	shelf	0.487146141	6.357677646	5.39E-05	0.003791592	0.649398197	0.324894086	0.324504111
cg07788286	18	906224	ADCYAP1	Body	island	0.165647868	6.094224857	7.80E-05	0.003791592	0.268137241	0.063158495	0.204978746
cg21424270	3	33700962	CLASP2	TSS200	opensea	0.386832623	6.160331609	7.10E-05	0.003791592	0.60387468	0.169790566	0.434084114
cg17360711	7	14885165		IGR	opensea	0.70895801	-6.312818407	5.73E-05	0.003791592	0.572284654	0.845631366	-0.273346711
cg04139873	7	50315253		IGR	opensea	0.658549702	-6.077601697	7.99E-05	0.003791592	0.575317924	0.741781481	-0.166463558
cg10872780	12	109192474	SSH1	Body	opensea	0.748547444	6.348521113	5.46E-05	0.003791592	0.87896488	0.618130007	0.260834873
cg27191606	11	55872995	OR8H2	1stExon	opensea	0.217721315	-6.897162284	2.60E-05	0.003791592	0.138155732	0.297286898	-0.159131166
cg05474726	8	65291523	MIR124-2	TSS200	shore	0.274049229	6.221497231	6.52E-05	0.003791592	0.436699349	0.11139911	0.325300239
cg10466548	16	10965217		IGR	opensea	0.293917425	-7.831974916	7.99E-06	0.003791592	0.173058764	0.414776087	-0.241717323
cg00626957	7	37581737		IGR	opensea	0.63997762	-6.371890104	5.28E-05	0.003791592	0.479287505	0.800667735	-0.32138023
cg12429482	5	2965087		IGR	opensea	0.588183329	-7.060479468	2.10E-05	0.003791592	0.460248214	0.716118443	-0.255870229
cg07547765	17	46685448	HOXB7	Body	island	0.530778859	6.883861357	2.64E-05	0.003791592	0.702328283	0.359229435	0.343098847
cg11441952	1	87199496	SH3GLB1	Body	opensea	0.559407356	7.797018945	8.33E-06	0.003791592	0.602110987	0.516703724	0.085407263
cg04310509	8	90666194		IGR	opensea	0.661048016	-6.621289012	3.75E-05	0.003791592	0.511800941	0.810295092	-0.298494151
cg25709314	7	128797877	TSPAN33	Body	opensea	0.794814954	-6.502880182	4.41E-05	0.003791592	0.734335223	0.855294685	-0.120959463
cg17163179	1	70497127	LRRC7	Body	opensea	0.671565021	-6.054562222	8.26E-05	0.003791592	0.512093263	0.831036779	-0.318943516
cg11751806	12	43945680	ADAMTS20	1stExon	island	0.226586703	6.19548034	6.76E-05	0.003791592	0.366159554	0.087013851	0.279145702
cg25788001	4	38688565	KLF3	Body	shore	0.767323249	6.302213689	5.82E-05	0.003791592	0.841850012	0.692796485	0.149053526
cg06425026	16	2577404	AMDHD2	Body	shore	0.751759905	8.260275898	4.81E-06	0.003791592	0.793065842	0.710453968	0.082611873
cg01716288	9	35539251	RUSC2	5'UTR	opensea	0.557711548	6.499954374	4.43E-05	0.003791592	0.669352012	0.446071084	0.223280928
cg10805565	9	18379638		IGR	opensea	0.694658798	-6.389454972	5.16E-05	0.003791592	0.610148522	0.779169074	-0.169020552
cg04805558	5	23509374	PRDM9	Body	opensea	0.509771024	-7.150103	1.87E-05	0.003791592	0.439651501	0.579890548	-0.140239047
cg15226357	14	61346194	MNAT1	Body	opensea	0.95766035	8.573209482	3.36E-06	0.003791592	0.969141219	0.946179481	0.022961738
cg22463250	9	92714737		IGR	opensea	0.643130294	-6.085038859	7.90E-05	0.003791592	0.488015821	0.798244766	-0.310228945
cg00337569	3	98282714		IGR	opensea	0.355882003	-7.385329257	1.39E-05	0.003791592	0.156260285	0.555503722	-0.399243437
cg21529807	19	42134478	CEACAM4	TSS1500	opensea	0.256215215	-6.969396928	2.36E-05	0.003791592	0.188450672	0.323979758	-0.135529087
cg20392201	1	184806353	FAM129A	Body	opensea	0.469407188	7.576361867	1.09E-05	0.003791592	0.653427237	0.28538714	0.368040098
cg01434144	6	147463979	STXBP5-AS1	Body	opensea	0.693235189	-7.542374854	1.14E-05	0.003791592	0.601621981	0.784848396	-0.183226415
cg02163870	1	181225043		IGR	opensea	0.60178236	-7.203323784	1.75E-05	0.003791592	0.473680192	0.729884528	-0.256204336
cg23330190	10	45604082	RSU1P2	Body	opensea	0.640783023	-6.368628888	5.31E-05	0.003791592	0.510376592	0.771189453	-0.260812861
cg20043636	12	116035872		IGR	opensea	0.847810709	-6.186036985	6.85E-05	0.003791592	0.78855031	0.907071108	-0.118520798
cg01574626	9	26797396		IGR	opensea	0.656311831	-7.438104665	1.30E-05	0.003791592	0.531515421	0.781108241	-0.24959282
cg02507181	12	10251536	CLEC1A	5'UTR	opensea	0.542498754	6.298186478	5.85E-05	0.003791592	0.676938249	0.408059258	0.268878991
cg17942219	2	132160418		IGR	opensea	0.488105324	-6.533022584	4.23E-05	0.003791592	0.402460015	0.573750633	-0.171290619
cg12636519	4	10731746		IGR	opensea	0.677714505	-6.759339882	3.12E-05	0.003791592	0.569743959	0.785685051	-0.215941092
cg16038875	13	46119073	ERICH6B	Body	opensea	0.805222959	-6.356067528	5.40E-05	0.003791592	0.731730247	0.878715671	-0.146985424
cg23754934	11	60047483	MS4A4A	TSS1500	opensea	0.695362606	-6.603845471	3.84E-05	0.003791592	0.562590753	0.828134459	-0.265543706
cg02422694	17	46655790	HOXB4	TSS200	shore	0.207863949	6.068340596	8.09E-05	0.003791592	0.353452486	0.062275413	0.291177073
cg06908778	10	22634602	SPAG6	Body	island	0.294944012	7.515790879	1.18E-05	0.003791592	0.420870123	0.169017901	0.251852222
cg13974165	9	125132600	PTGS1	TSS1500	opensea	0.796467524	-6.095067928	7.79E-05	0.003791592	0.737721264	0.855213785	-0.117492521
cg02298007	9	71581407	LOC101927069	Body	opensea	0.663921066	-6.393609263	5.13E-05	0.003791592	0.555052246	0.772789886	-0.21773764
cg01419361	11	92751499		IGR	opensea	0.678755641	-6.117802287	7.54E-05	0.003791592	0.570284445	0.787226838	-0.216942393
cg04970945	16	68348754	PRMT7	5'UTR	shelf	0.812723361	6.548324008	4.14E-05	0.003791592	0.847113436	0.778333287	0.068780149
cg20764621	14	96162705		IGR	opensea	0.828102302	-6.375119229	5.26E-05	0.003791592	0.734148593	0.922056011	-0.187907419
cg01663277	1	109246717		IGR	opensea	0.533691357	-6.47528207	4.58E-05	0.003791592	0.381131027	0.686251686	-0.305120659
cg04207269	21	43280897	PRDM15	Body	opensea	0.951812419	-8.214752953	5.07E-06	0.003791592	0.944501589	0.95912325	-0.014621661
cg18659081	22	44588350	PARVG	Body	opensea	0.747230889	-6.699514735	3.38E-05	0.003791592	0.678173123	0.816288655	-0.138115532
cg15447174	3	47608732	CSPG5	Body	opensea	0.75031202	-6.292866213	5.90E-05	0.003791592	0.690135726	0.810488314	-0.120352589
cg27066246	2	154210867		IGR	opensea	0.64200109	-6.530186273	4.25E-05	0.003791592	0.56030051	0.72370167	-0.16340116
cg15200017	3	114026049	TIGIT	Body	opensea	0.66348071	-7.23936923	1.67E-05	0.003791592	0.544888205	0.782073215	-0.237185011
cg01753936	18	32847640	ZSCAN30	ExonBnd	island	0.317913157	6.239271252	6.36E-05	0.003791592	0.513593607	0.122232706	0.391360901
cg00044466	16	15238525		IGR	opensea	0.462404468	6.873423477	2.68E-05	0.003791592	0.631525084	0.293283851	0.338241233
cg10868817	8	106332119	ZFPM2	Body	island	0.279339746	7.615134397	1.04E-05	0.003791592	0.45667323	0.102006261	0.354666969
cg21621248	2	80531842	CTNNA2	Body	shore	0.237629262	6.804253053	2.94E-05	0.003791592	0.39180162	0.083456904	0.308344715
cg19254339	12	101295359	ANO4	TSS200	opensea	0.708775876	-6.454034803	4.72E-05	0.003791592	0.580282151	0.8372696	-0.256987449
cg00623000	16	89535217	ANKRD11	Body	opensea	0.644223366	6.435682766	4.84E-05	0.003791592	0.769086408	0.519360324	0.249726084
cg14037832	8	128837907	PVT1	Body	opensea	0.94818103	-6.313417142	5.73E-05	0.003791592	0.938976489	0.957385571	-0.018409082
cg21284743	15	59961186	BNIP2	ExonBnd	opensea	0.789521458	7.03126827	2.18E-05	0.003791592	0.858578061	0.720464855	0.138113207
cg11780042	14	101493252	MIR329-2	TSS200	opensea	0.64054461	-7.084765781	2.03E-05	0.003791592	0.534540539	0.746548681	-0.212008142
cg22461224	19	47911780	MEIS3	Body	shore	0.687413723	-6.065477566	8.13E-05	0.003791592	0.578890439	0.795937007	-0.217046567
cg07464094	3	52832769	ITIH3	Body	opensea	0.758716966	-6.37917585	5.23E-05	0.003791592	0.717032828	0.800401103	-0.083368275
cg12640402	2	103035314	IL18RAP	1stExon	opensea	0.201564346	-6.261918218	6.16E-05	0.003791592	0.106394534	0.296734159	-0.190339625
cg24269890	9	12706715	TYRP1	Body	opensea	0.560825407	-7.332841946	1.48E-05	0.003791592	0.445944904	0.67570591	-0.229761006
cg04438395	10	132200182		IGR	opensea	0.553401737	-6.519712827	4.31E-05	0.003791592	0.392222845	0.714580629	-0.322357783
cg23569403	1	165042465		IGR	opensea	0.816058186	-6.142262267	7.29E-05	0.003791592	0.724799819	0.907316553	-0.182516733
cg18042663	7	140349443		IGR	opensea	0.665461608	-6.20093263	6.71E-05	0.003791592	0.58735026	0.743572955	-0.156222695
cg26773549	6	135647046	AHI1	Body	opensea	0.765824577	-6.068406909	8.09E-05	0.003791592	0.697827023	0.833822132	-0.135995109
cg12665460	19	52956657	ZNF578	TSS200	island	0.304647824	6.0496921	8.31E-05	0.003791592	0.426812649	0.182483	0.244329649
cg17650941	8	50080064		IGR	opensea	0.713589227	-6.244047776	6.31E-05	0.003791592	0.600485226	0.826693228	-0.226208002
cg03066914	6	133284503		IGR	opensea	0.375128835	-6.430587338	4.87E-05	0.003791592	0.274998112	0.475259559	-0.200261446
cg00823369	19	39275076		IGR	opensea	0.604557947	-7.616376799	1.04E-05	0.003791592	0.540170758	0.668945137	-0.128774379
cg03784463	8	686755	ERICH1-AS1	TSS1500	shore	0.562860467	7.190043225	1.78E-05	0.003791592	0.64847235	0.477248584	0.171223766
cg14327393	9	75141633	TMC1	5'UTR	opensea	0.512394214	6.746442495	3.17E-05	0.003791592	0.661436229	0.3633522	0.29808403
cg18222913	12	128846838	TMEM132C	Body	shelf	0.591443223	-6.354846676	5.41E-05	0.003791592	0.465576148	0.717310298	-0.251734151
cg02737655	2	132149386		IGR	shelf	0.717695268	-6.206661705	6.65E-05	0.003791592	0.641216068	0.794174468	-0.152958399
cg26783962	6	133186695		IGR	opensea	0.655399332	-6.641918871	3.65E-05	0.003791592	0.485083937	0.825714726	-0.340630789
cg15852113	20	41200605	PTPRT	Body	opensea	0.351499279	-6.15106465	7.20E-05	0.003791592	0.262342898	0.440655661	-0.178312763
cg08622770	3	70257330		IGR	opensea	0.636490497	-6.583796555	3.95E-05	0.003791592	0.487641147	0.785339848	-0.297698701
cg02253924	6	159920202		IGR	opensea	0.72202656	-6.295316701	5.88E-05	0.003791592	0.609041235	0.835011885	-0.22597065
cg02712669	9	72435880	C9orf135	1stExon	opensea	0.485502133	7.487245309	1.22E-05	0.003791592	0.627644767	0.343359498	0.284285269
cg26113676	2	116196952	DPP10	Body	opensea	0.721414388	-7.277756044	1.59E-05	0.003791592	0.590529235	0.852299542	-0.261770307
cg05205262	15	41145316	SPINT1	ExonBnd	opensea	0.903313523	-6.039432871	8.44E-05	0.003791592	0.884438317	0.922188729	-0.037750412
cg18495166	2	168103996	XIRP2	Body	opensea	0.577067347	-6.411470048	5.00E-05	0.003791592	0.414092291	0.740042403	-0.325950112
cg02800700	3	130278047	COL6A6	TSS1500	opensea	0.59443542	-6.190072289	6.81E-05	0.003791592	0.425099177	0.763771662	-0.338672484
cg24782162	10	101668555	DNMBP	Body	opensea	0.825753499	-6.645145613	3.63E-05	0.003791592	0.782466424	0.869040575	-0.08657415
cg03810312	12	22868169		IGR	opensea	0.616673043	-7.023400695	2.20E-05	0.003791592	0.505840454	0.727505632	-0.221665178
cg10870911	2	103869169		IGR	opensea	0.686302707	-6.283992696	5.97E-05	0.003791592	0.564228421	0.808376994	-0.244148573
cg14995737	1	212656298		IGR	opensea	0.655188931	-6.071729003	8.06E-05	0.003791592	0.591303162	0.7190747	-0.127771538
cg20262304	4	18817594		IGR	opensea	0.656040004	-6.20088656	6.71E-05	0.003791592	0.543627428	0.768452579	-0.22482515
cg23095584	2	237077704	GBX2	TSS1500	island	0.35013872	6.549684334	4.14E-05	0.003791592	0.496129444	0.204147996	0.291981447
cg17717930	3	157019345	VEPH1	Body	opensea	0.62873253	-6.681085723	3.46E-05	0.003791592	0.500209334	0.757255726	-0.257046392
cg18978003	2	210561031	MAP2	Body	opensea	0.796397463	-6.516120575	4.33E-05	0.003791592	0.693400824	0.899394102	-0.205993278
cg17132507	4	135987961		IGR	opensea	0.475201526	-7.210207418	1.73E-05	0.003791592	0.344628155	0.605774896	-0.261146741
cg18561513	15	25403936		IGR	opensea	0.475369054	-6.253988729	6.23E-05	0.003791592	0.369956379	0.580781729	-0.210825351
cg26387933	19	42107882		IGR	opensea	0.542588474	-6.11028077	7.63E-05	0.003791592	0.413252654	0.671924295	-0.258671641
cg17672614	6	166382607	C6orf176	Body	opensea	0.338701656	-7.4484319	1.28E-05	0.003791592	0.24253545	0.434867861	-0.192332412
cg21904756	12	87233925	MGAT4C	TSS1500	opensea	0.540709106	-6.123816886	7.48E-05	0.003791592	0.399264292	0.682153921	-0.282889629
cg01718580	6	150242469	RAET1G	Body	shore	0.873795745	-6.042828796	8.39E-05	0.003791592	0.849698598	0.897892892	-0.048194293
cg18001327	13	71849589		IGR	opensea	0.358976422	-6.215044538	6.58E-05	0.003791592	0.216970842	0.500982001	-0.284011159
cg18462596	12	54148097	CISTR	Body	shelf	0.567598087	-6.149967595	7.21E-05	0.003791592	0.489635279	0.645560894	-0.155925615
cg22284015	1	186834574	PLA2G4A	Body	opensea	0.585740601	-6.098698054	7.75E-05	0.003791592	0.439597818	0.731883383	-0.292285565
cg09304470	18	76916901	ATP9B	Body	opensea	0.493972217	-7.032240302	2.18E-05	0.003791592	0.302581222	0.685363211	-0.382781989
cg10214287	17	39603398		IGR	opensea	0.714704849	-6.514321916	4.34E-05	0.003791592	0.58014777	0.849261928	-0.269114158
cg08393341	13	53943123		IGR	opensea	0.607975006	-6.767304041	3.09E-05	0.003791592	0.42520668	0.790743332	-0.365536653
cg10545200	8	118633360		IGR	opensea	0.687696927	-6.05026974	8.31E-05	0.003791592	0.514418999	0.860974855	-0.346555856
cg16241421	12	111473641	CUX2	Body	shore	0.23243143	6.667217028	3.53E-05	0.003791592	0.377060337	0.087802524	0.289257813
cg16247844	8	21366727		IGR	opensea	0.361422325	-6.782713012	3.02E-05	0.003791592	0.250983628	0.471861021	-0.220877393
cg27337902	2	175581955		IGR	shelf	0.600137436	-6.759302197	3.12E-05	0.003791592	0.479224103	0.72105077	-0.241826667
cg02998938	2	88681009		IGR	opensea	0.477248284	-6.731565877	3.24E-05	0.003791592	0.365419584	0.589076984	-0.223657399
cg04429688	1	157671177	FCRL3	TSS1500	opensea	0.479111339	-6.534089784	4.23E-05	0.003791592	0.343622536	0.614600141	-0.270977605
cg15653090	18	32440614	DTNA	Body	opensea	0.348063119	-7.819987614	8.10E-06	0.003791592	0.178017761	0.518108476	-0.340090715
cg04790418	1	60475560	C1orf87	Body	opensea	0.636208537	-7.135283068	1.90E-05	0.003791592	0.457028763	0.815388311	-0.358359548
cg01453667	6	29091472		IGR	opensea	0.719233993	-6.321454551	5.67E-05	0.003791592	0.585016796	0.853451189	-0.268434393
cg03407822	15	93613938	RGMA	Body	shore	0.629147237	6.842659273	2.79E-05	0.003791592	0.763279539	0.495014936	0.268264603
cg24973040	11	8731066	ST5	Body	opensea	0.642809633	6.462388187	4.66E-05	0.003791592	0.725605792	0.560013474	0.165592319
cg02081263	16	87048928		IGR	opensea	0.83314118	-6.864714214	2.71E-05	0.003791592	0.774159225	0.892123136	-0.117963912
cg11844908	10	126357064	FAM53B	Body	opensea	0.658115676	6.04834631	8.33E-05	0.003791592	0.740068897	0.576162455	0.163906441
cg11521542	9	38425881	IGFBPL1	TSS1500	shore	0.786055638	-7.305685402	1.53E-05	0.003791592	0.6958164	0.876294877	-0.180478477
cg25961246	10	117061389	ATRNL1	Body	opensea	0.784632394	-6.085803611	7.90E-05	0.003791592	0.697239639	0.87202515	-0.174785511
cg01040156	11	113295698	DRD2	5'UTR	opensea	0.734559305	-6.112982476	7.60E-05	0.003791592	0.65983399	0.80928462	-0.14945063
cg08392659	10	87890927	GRID1	Body	opensea	0.551518011	-6.129786182	7.42E-05	0.003791592	0.443692613	0.659343409	-0.215650796
cg14784405	16	83398935	CDH13	Body	opensea	0.578892739	-7.39969529	1.36E-05	0.003791592	0.463146036	0.694639442	-0.231493406
cg10864680	13	108922274	TNFSF13B	1stExon	opensea	0.191363083	-6.610751653	3.81E-05	0.003791592	0.118418005	0.264308161	-0.145890156
cg02381539	8	65290109		IGR	island	0.292327101	6.294855278	5.88E-05	0.003791592	0.441154532	0.143499671	0.297654861
cg09947542	1	158085438		IGR	shore	0.676050544	-6.72423427	3.27E-05	0.003791592	0.599840559	0.75226053	-0.152419971
cg02139965	5	169739749		IGR	opensea	0.399036044	-6.214223128	6.58E-05	0.003791592	0.245309789	0.5527623	-0.307452512
cg04247225	7	864411	SUN1	5'UTR	shore	0.288003193	6.209010117	6.63E-05	0.003791592	0.352084594	0.223921791	0.128162803
cg14308311	9	114812406	SUSD1	Body	opensea	0.574629778	6.090244041	7.85E-05	0.003791592	0.717230456	0.432029101	0.285201355
cg03727202	15	53075718	ONECUT1	Body	shore	0.298850071	6.322724951	5.66E-05	0.003791592	0.463233709	0.134466434	0.328767274
cg09624824	10	121327657		IGR	opensea	0.603409287	-6.301850958	5.82E-05	0.003791592	0.525646879	0.681171695	-0.155524816
cg07059846	19	6886467	ADGRE1	TSS1500	opensea	0.577772085	-6.97412157	2.35E-05	0.003791592	0.477663923	0.677880248	-0.200216326
cg11879008	3	45078375		IGR	shore	0.744832726	7.155042557	1.86E-05	0.003791592	0.806156512	0.683508939	0.122647573
cg04714188	3	11254704	HRH1	5'UTR	opensea	0.645921374	-6.181776953	6.89E-05	0.003791592	0.576052766	0.715789983	-0.139737217
cg02077276	11	14993977	CALCA	TSS200	shore	0.297897241	7.355553005	1.44E-05	0.003791592	0.409504095	0.186290388	0.223213707
cg09949687	11	94731099	KDM4D	Body	opensea	0.806538002	-6.3900981	5.15E-05	0.003791592	0.74622526	0.866850743	-0.120625483
cg12527684	4	99851156	EIF4E	5'UTR	shore	0.114098384	-6.38186027	5.21E-05	0.003791592	0.063464904	0.164731863	-0.101266959
cg08691318	8	105655231		IGR	opensea	0.680541739	-6.090296082	7.84E-05	0.003791592	0.533876286	0.827207193	-0.293330907
cg20868898	14	38678545	SSTR1	5'UTR	island	0.227429058	6.203350613	6.68E-05	0.003791592	0.356628674	0.098229441	0.258399233
cg19990038	12	55865287	OR6C70	TSS1500	opensea	0.299721168	-6.188525134	6.83E-05	0.003791592	0.210739546	0.388702789	-0.177963243
cg18450500	14	104690201		IGR	island	0.253286368	6.12332879	7.49E-05	0.003791592	0.338929608	0.167643128	0.171286481
cg13780782	16	52107988	C16orf97	TSS200	opensea	0.718924038	-6.13951479	7.32E-05	0.003791592	0.569995437	0.867852639	-0.297857201
cg06756164	1	109490978	CLCC1	Body	opensea	0.385434225	7.063680189	2.09E-05	0.003791592	0.567399491	0.203468958	0.363930533
cg26389684	8	55366935		IGR	island	0.303221067	6.129014646	7.42E-05	0.003791592	0.474080548	0.132361586	0.341718962
cg16857801	11	49580017	LOC440040	TSS200	opensea	0.327145139	6.052532661	8.28E-05	0.003791592	0.43243098	0.221859299	0.210571681
cg20301962	17	42636006	FZD2	1stExon	island	0.375293521	6.186748925	6.84E-05	0.003791592	0.432199946	0.318387096	0.11381285
cg17738521	6	143224179	HIVEP2	5'UTR	opensea	0.439935063	-6.107783772	7.65E-05	0.003791592	0.257672757	0.62219737	-0.364524613
cg07429146	7	150822655	AGAP3	Body	island	0.671359744	6.62587029	3.73E-05	0.003791592	0.821901838	0.520817651	0.301084187
cg21120006	4	145238193		IGR	opensea	0.671394453	-6.311352715	5.75E-05	0.003791592	0.544427096	0.79836181	-0.253934715
cg25101184	14	56231604	RPL13AP3	TSS1500	shore	0.646738554	-6.182316533	6.89E-05	0.003791592	0.521138289	0.772338819	-0.251200531
cg07811915	7	144509662	TPK1	Body	opensea	0.45885592	-6.672175362	3.50E-05	0.003791592	0.298338256	0.619373583	-0.321035327
cg21842807	1	41235484	NFYC	Body	opensea	0.742738916	6.235106269	6.39E-05	0.003791592	0.84836896	0.637108873	0.211260087
cg02994974	11	13984544	SPON1	1stExon	island	0.170469264	6.738762452	3.21E-05	0.003791592	0.270319123	0.070619405	0.199699719
cg19257960	19	2181882	DOT1L	Body	opensea	0.82015876	7.454042959	1.27E-05	0.003791592	0.902546811	0.737770709	0.164776102
cg23884423	11	80527133		IGR	opensea	0.665326594	-6.156785853	7.14E-05	0.003791592	0.538805278	0.791847909	-0.253042631
cg26099018	4	165954480	TRIM60	5'UTR	opensea	0.670012344	-6.180930088	6.90E-05	0.003791592	0.56548669	0.774537999	-0.209051309
cg02199580	13	94725024	GPC6	Body	opensea	0.326914458	-7.16209822	1.84E-05	0.003791592	0.19560056	0.458228356	-0.262627796
cg13018639	14	30027969		IGR	opensea	0.639824349	-6.495493677	4.46E-05	0.003791592	0.547569898	0.7320788	-0.184508903
cg08170824	2	40406284	SLC8A1-AS1	Body	opensea	0.319976976	-6.536591108	4.21E-05	0.003791592	0.18273513	0.457218821	-0.274483691
cg10854850	11	5019767	OR51L1	TSS1500	opensea	0.660278843	-6.353992551	5.41E-05	0.003791592	0.503015238	0.817542448	-0.31452721
cg12839655	3	38073634		IGR	shelf	0.852634071	-6.594200799	3.89E-05	0.003791592	0.814049067	0.891219074	-0.077170007
cg20306849	19	11908729	ZNF491	TSS1500	shore	0.311702847	6.764402965	3.10E-05	0.003791592	0.411842505	0.211563188	0.200279317
cg18753424	3	43026757	FAM198A	Body	opensea	0.728917801	-6.741878585	3.19E-05	0.003791592	0.668404089	0.789431512	-0.121027423
cg16752024	16	64662246		IGR	opensea	0.674977554	-6.299452164	5.84E-05	0.003791592	0.529458207	0.820496902	-0.291038695
cg22492024	3	176093853		IGR	opensea	0.792415151	-6.25742956	6.20E-05	0.003791592	0.66499853	0.919831772	-0.254833242
cg05603281	3	73674815	PDZRN3-AS1	Body	shore	0.248432478	7.070487505	2.07E-05	0.003791592	0.367371237	0.12949372	0.237877517
cg11360019	14	38181401	TTC6	Body	opensea	0.617766383	-6.122518849	7.49E-05	0.003791592	0.471548411	0.763984354	-0.292435943
cg07599819	19	57308239	ZIM2	Body	shore	0.75288842	-6.216486101	6.56E-05	0.003791592	0.618817788	0.886959052	-0.268141264
cg09044294	2	50234533	NRXN1	Body	opensea	0.688254435	-6.169832303	7.01E-05	0.003791592	0.533267185	0.843241685	-0.3099745
cg07581070	6	40291048		IGR	opensea	0.609694418	-6.701377971	3.37E-05	0.003791592	0.450563898	0.768824939	-0.318261042
cg05289649	10	80925798	ZMIZ1	5'UTR	opensea	0.616435769	6.205535135	6.66E-05	0.003791592	0.669604524	0.563267013	0.106337511
cg13451431	1	50792211		IGR	opensea	0.535683586	-7.679142519	9.62E-06	0.003791592	0.475413029	0.595954142	-0.120541114
cg04460738	10	78792281	KCNMA1	Body	opensea	0.476483974	-8.325355026	4.46E-06	0.003791592	0.344897591	0.608070357	-0.263172766
cg03457195	2	162284206		IGR	island	0.360326684	6.452891058	4.72E-05	0.003791592	0.482795063	0.237858305	0.244936758
cg25845889	3	137493275		IGR	shelf	0.499603495	-7.098563197	2.00E-05	0.003791592	0.398908981	0.600298008	-0.201389027
cg21989518	14	85718400		IGR	opensea	0.671877784	-7.849386139	7.82E-06	0.003791592	0.560738999	0.78301657	-0.222277571
cg18963535	7	51538650		IGR	opensea	0.697185424	-6.160974018	7.10E-05	0.003791592	0.552205955	0.842164893	-0.289958938
cg24949324	4	124764230	LINC01091	Body	opensea	0.707556419	-6.191314791	6.80E-05	0.003791592	0.602420799	0.812692039	-0.21027124
cg11854538	16	85774886	C16orf74	5'UTR	opensea	0.862553318	6.157929716	7.13E-05	0.003791592	0.898737542	0.826369095	0.072368446
cg25447290	18	11528284		IGR	opensea	0.561155267	-6.114958145	7.57E-05	0.003791592	0.443255415	0.679055119	-0.235799703
cg12178835	14	69186571		IGR	opensea	0.580559945	-6.281552711	5.99E-05	0.003791592	0.423403187	0.737716703	-0.314313516
cg14871035	19	3404252	NFIC	Body	opensea	0.42370008	6.311946491	5.74E-05	0.003791592	0.613808697	0.233591463	0.380217234
cg12382302	8	132827144		IGR	opensea	0.464000637	-6.843694131	2.79E-05	0.003791592	0.373112326	0.554888948	-0.181776622
cg16698575	11	5221539	OR51V1	1stExon	opensea	0.765698322	-6.037657287	8.46E-05	0.003791592	0.659122201	0.872274442	-0.213152241
cg18018828	7	79081791	MAGI2	Body	island	0.211052794	7.014685481	2.23E-05	0.003791592	0.296467544	0.125638044	0.1708295
cg12579684	14	101391505		IGR	opensea	0.604425616	-6.05540598	8.25E-05	0.003791592	0.455230125	0.753621106	-0.298390981
cg19450008	8	143110624		IGR	opensea	0.609755793	-6.047804289	8.34E-05	0.003791592	0.481948591	0.737562996	-0.255614405
cg13120548	4	121387400		IGR	opensea	0.760662219	-6.399496487	5.08E-05	0.003791592	0.641529148	0.87979529	-0.238266142
cg12610423	14	26613421		IGR	opensea	0.576975426	-6.213974029	6.59E-05	0.003791592	0.40895748	0.744993373	-0.336035893
cg07725033	5	160366838	LOC285629	TSS1500	opensea	0.778150021	-6.50937498	4.37E-05	0.003791592	0.692035151	0.86426489	-0.172229738
cg10226952	3	75668369		IGR	island	0.198821854	8.58917583	3.30E-06	0.003791592	0.298354343	0.099289364	0.199064979
cg17346974	19	17291736	MYO9B	ExonBnd	opensea	0.550327967	6.063787691	8.15E-05	0.003791592	0.673266418	0.427389515	0.245876903
cg02945671	11	32417790	WT1	ExonBnd	opensea	0.675376619	-6.03573748	8.48E-05	0.003791592	0.566020585	0.784732652	-0.218712067
cg26972272	14	57283582	OTX2OS1	Body	shore	0.270868973	6.393744533	5.12E-05	0.003791592	0.385109765	0.156628181	0.228481584
cg10130521	12	68385246	IFNG-AS1	Body	opensea	0.570198461	-6.4489533	4.75E-05	0.003791592	0.470131677	0.670265245	-0.200133569
cg19592252	11	665664	DEAF1	Body	opensea	0.742892992	6.193813081	6.77E-05	0.003791592	0.863678988	0.622106997	0.241571991
cg17028290	2	108369890	GACAT1	TSS1500	opensea	0.698195663	-6.90472969	2.57E-05	0.003791592	0.611634263	0.784757062	-0.1731228
cg24685296	18	11308716		IGR	opensea	0.520323677	-7.780990394	8.50E-06	0.003791592	0.397374883	0.643272472	-0.245897589
cg17541387	10	95992665	PLCE1	Body	opensea	0.675594192	-7.183378253	1.79E-05	0.003791592	0.58848127	0.762707114	-0.174225843
cg17498060	1	111091475		IGR	opensea	0.420436681	-6.090672543	7.84E-05	0.003791592	0.302502232	0.538371131	-0.235868899
cg03705366	5	113690884		IGR	opensea	0.453647559	-6.712739737	3.32E-05	0.003791592	0.366979511	0.540315606	-0.173336095
cg16031452	3	147629662		IGR	opensea	0.547606051	-7.467888472	1.25E-05	0.003791592	0.376840314	0.718371787	-0.341531474
cg23812282	12	25340087	CASC1	5'UTR	opensea	0.419157195	-6.173014986	6.98E-05	0.003791592	0.305287757	0.533026632	-0.227738875
cg20564570	1	37130796		IGR	opensea	0.590029913	-6.320624288	5.67E-05	0.003791592	0.51247303	0.667586795	-0.155113766
cg10182697	10	134600357	NKX6-2	TSS1500	island	0.542978022	7.978389454	6.70E-06	0.003791592	0.763494328	0.322461715	0.441032613
cg21392402	14	91163691	TTC7B	Body	opensea	0.742353946	6.39070345	5.15E-05	0.003791592	0.857041498	0.627666394	0.229375103
cg27605823	8	35647941	UNC5D	Body	opensea	0.562818768	-7.341641798	1.46E-05	0.003791592	0.39216101	0.733476525	-0.341315515
cg19883523	9	20022578		IGR	opensea	0.525881234	-6.759925443	3.12E-05	0.003791592	0.435279923	0.616482545	-0.181202622
cg00875989	18	44774054		IGR	island	0.471304264	6.079394298	7.97E-05	0.003791592	0.646828472	0.295780056	0.351048416
cg03503785	16	23962572	PRKCB	Body	opensea	0.520988022	-7.146479703	1.88E-05	0.003791592	0.426702882	0.615273163	-0.188570282
cg19201019	19	41935185	B3GNT8	TSS1500	opensea	0.819895019	6.326948641	5.62E-05	0.003791592	0.846117886	0.793672152	0.052445733
cg24142769	6	77325193		IGR	opensea	0.499008381	-6.20051316	6.71E-05	0.003791592	0.361296656	0.636720106	-0.27542345
cg27338320	11	122636698	UBASH3B	Body	opensea	0.872846053	-6.100184962	7.74E-05	0.003791592	0.824687862	0.921004244	-0.096316382
cg23559082	3	70921114		IGR	opensea	0.70767368	-6.727904551	3.25E-05	0.003791592	0.596830955	0.818516405	-0.22168545
cg06017039	12	72423683	TPH2	Body	opensea	0.575339871	-6.219555923	6.53E-05	0.003791592	0.428801054	0.721878689	-0.293077635
cg25799458	3	9719960	MTMR14	Body	opensea	0.677170321	6.298423182	5.85E-05	0.003791592	0.741750769	0.612589873	0.129160896
cg16430687	20	33762474	PROCR	Body	island	0.650822402	6.379611461	5.23E-05	0.003791592	0.768498588	0.533146215	0.235352374
cg08230648	8	69245801		IGR	shore	0.752749251	-6.545006094	4.16E-05	0.003791592	0.611829037	0.893669465	-0.281840428
cg27152190	16	50096867		IGR	shelf	0.479822531	6.228241159	6.45E-05	0.003791592	0.530187404	0.429457657	0.100729747
cg19910075	5	35525154		IGR	opensea	0.723632633	-6.914283337	2.54E-05	0.003791592	0.62076083	0.826504437	-0.205743607
cg20766052	6	14744370		IGR	opensea	0.34148996	-6.220848422	6.52E-05	0.003791592	0.172421979	0.51055794	-0.338135961
cg25767823	11	22285218	ANO5	Body	opensea	0.646023883	-6.049848664	8.31E-05	0.003791592	0.47611811	0.815929656	-0.339811545
cg06656338	8	57842326		IGR	opensea	0.413393317	-7.140972898	1.89E-05	0.003791592	0.347710302	0.479076332	-0.131366029
cg20633835	12	8377512	FAM90A1	5'UTR	shelf	0.571135122	-6.203054684	6.69E-05	0.003791592	0.521144035	0.621126209	-0.099982175
cg16219007	14	68188412	RDH12	5'UTR	opensea	0.611230032	-6.431568475	4.86E-05	0.003791592	0.482283213	0.740176851	-0.257893639
cg11645141	15	86271367	AKAP13	Body	opensea	0.85867731	6.079870613	7.96E-05	0.003791592	0.90000279	0.81735183	0.08265096
cg20790058	6	96463712	FUT9	TSS200	shore	0.276239807	7.062673564	2.09E-05	0.003791592	0.437510671	0.114968942	0.322541729
cg05715544	17	3783348	CAMKK1	Body	opensea	0.666270102	6.099664366	7.74E-05	0.003791592	0.776214193	0.55632601	0.219888182
cg18720550	3	131758728	CPNE4	TSS1500	opensea	0.689583866	-6.56833878	4.03E-05	0.003791592	0.546484631	0.832683102	-0.286198471
cg19631651	3	55005522	CACNA2D3	Body	opensea	0.727070971	-6.308925448	5.77E-05	0.003791592	0.630373822	0.82376812	-0.193394297
cg21117061	10	50343511	FAM170B	TSS1500	shelf	0.702236167	-6.249350405	6.27E-05	0.003791592	0.560871762	0.843600571	-0.282728809
cg02330328	15	88247997		IGR	opensea	0.692687781	-6.343871663	5.49E-05	0.003791592	0.579116813	0.806258749	-0.227141936
cg12898427	8	122895806		IGR	opensea	0.649333837	-6.710138046	3.33E-05	0.003791592	0.532452864	0.76621481	-0.233761947
cg06641503	3	48959341	ARIH2	5'UTR	shelf	0.698921953	-6.092269672	7.82E-05	0.003791592	0.601223679	0.796620227	-0.195396548
cg10459430	1	93685227	CCDC18	Body	opensea	0.745460853	-6.580305491	3.97E-05	0.003791592	0.627859602	0.863062104	-0.235202502
cg10460616	5	157175521	LSM11	Body	opensea	0.752712303	-9.470930228	1.27E-06	0.003791592	0.652671304	0.852753302	-0.200081997
cg25233900	10	133793646	BNIP3	Body	island	0.45088015	6.181507974	6.89E-05	0.003791592	0.625622881	0.27613742	0.349485461
cg19019800	14	102551305	HSP90AA1	Body	shore	0.583171483	-6.097518936	7.76E-05	0.003791592	0.537248635	0.629094332	-0.091845697
cg12607287	1	247670081		IGR	opensea	0.435009861	-6.043049211	8.39E-05	0.003791592	0.323666258	0.546353465	-0.222687207
cg14953032	2	107161118		IGR	opensea	0.857703784	-6.061544158	8.17E-05	0.003791592	0.793428524	0.921979045	-0.128550521
cg08414189	1	159435469		IGR	opensea	0.709961113	-6.417701575	4.96E-05	0.003791592	0.617958059	0.801964166	-0.184006107
cg08649208	8	135811916		IGR	opensea	0.972168853	7.381021276	1.39E-05	0.003791592	0.981589447	0.962748258	0.018841189
cg11202704	8	126347635	NSMCE2	Body	opensea	0.835713352	-7.919432235	7.19E-06	0.003791592	0.761600209	0.909826494	-0.148226285
cg04117387	1	181086159		IGR	opensea	0.786551977	-6.044796	8.37E-05	0.003791592	0.759952991	0.813150963	-0.053197972
cg13621701	17	79026930	BAIAP2	Body	shore	0.600816732	6.827631833	2.85E-05	0.003791592	0.709455907	0.492177558	0.217278348
cg11194440	22	49592021		IGR	opensea	0.699304761	-6.688911803	3.43E-05	0.003791592	0.58326617	0.815343353	-0.232077183
cg09959641	13	46787513	LRRC63	Body	opensea	0.754096955	-8.100397414	5.80E-06	0.003791592	0.625696743	0.882497167	-0.256800424
cg08882308	19	29489929		IGR	opensea	0.431182068	-6.290600522	5.91E-05	0.003791592	0.301697566	0.56066657	-0.258969004
cg05924740	17	63657296	CEP112	Body	opensea	0.601115182	-6.540903478	4.19E-05	0.003791592	0.488043144	0.71418722	-0.226144076
cg19788372	4	41752359	PHOX2B	TSS1500	island	0.312568498	6.238827998	6.36E-05	0.003791592	0.423030653	0.202106342	0.220924311
cg05039548	1	91190366		IGR	shore	0.276006758	6.881032349	2.65E-05	0.003791592	0.418259447	0.133754068	0.284505379
cg07750582	10	54299562		IGR	opensea	0.624346942	-7.095411873	2.01E-05	0.003791592	0.534441759	0.714252125	-0.179810366
cg05396044	1	173836727	GAS5	Body	shore	0.053928409	-6.264493947	6.13E-05	0.003791592	0.040786551	0.067070268	-0.026283717
cg13632142	1	163430188		IGR	opensea	0.676981897	-6.617739932	3.77E-05	0.003791592	0.530888969	0.823074824	-0.292185854
cg17725129	12	4482799	FGF23	Body	shelf	0.567890326	-6.12381353	7.48E-05	0.003791592	0.461247394	0.674533258	-0.213285864
cg12227907	6	100055865	PRDM13	Body	island	0.378368027	6.300349497	5.83E-05	0.003791592	0.516052527	0.240683527	0.275369
cg11051022	22	50654277	SELO	Body	shore	0.799196208	7.667055692	9.76E-06	0.003791592	0.868443507	0.729948908	0.138494599
cg14046006	1	247902274		IGR	opensea	0.689581961	-7.384847786	1.39E-05	0.003791592	0.574293501	0.804870422	-0.230576921
cg00968382	3	136753955		IGR	shelf	0.876313001	-6.18038539	6.90E-05	0.003791592	0.853620448	0.899005554	-0.045385106
cg03250019	18	5197066	LOC642597	1stExon	island	0.298039722	7.425783531	1.32E-05	0.003791592	0.470135791	0.125943652	0.344192139
cg10685542	22	48982583	FAM19A5	Body	opensea	0.592879141	-6.918992927	2.52E-05	0.003791592	0.506003526	0.679754756	-0.17375123
cg23785456	19	38148040		IGR	shore	0.947835718	7.071437333	2.07E-05	0.003791592	0.964332934	0.931338501	0.032994433
cg01173986	1	63061968	DOCK7	Body	opensea	0.785956046	6.840191341	2.80E-05	0.003791592	0.807367613	0.76454448	0.042823133
cg25912032	2	235459573		IGR	opensea	0.792688905	-6.074897326	8.02E-05	0.003791592	0.736192194	0.849185616	-0.112993422
cg05609867	10	94503073		IGR	opensea	0.651135353	-7.198192344	1.76E-05	0.003791592	0.576087139	0.726183566	-0.150096427
cg05097535	2	27353339	ABHD1	Body	shelf	0.904591907	8.141017534	5.53E-06	0.003791592	0.927258417	0.881925397	0.04533302
cg18267381	3	21792434	ZNF385D	1stExon	opensea	0.273906044	6.527394548	4.26E-05	0.003791592	0.432260888	0.115551199	0.316709689
cg20759591	16	8359804		IGR	opensea	0.404257755	-6.994011922	2.29E-05	0.003791592	0.277464292	0.531051217	-0.253586925
cg21281441	2	20565253		IGR	opensea	0.249796629	-6.360443107	5.37E-05	0.003791592	0.120790954	0.378802305	-0.25801135
cg04260608	10	12945629	CCDC3	Body	opensea	0.904403033	-6.151766637	7.19E-05	0.003791592	0.87430789	0.934498176	-0.060190286
cg20603452	9	104181324		IGR	opensea	0.533608153	-6.589461211	3.92E-05	0.003791592	0.386352943	0.680863364	-0.294510421
cg27363021	13	72202615	DACH1	Body	opensea	0.670026583	-6.316287345	5.71E-05	0.003791592	0.518730389	0.821322778	-0.302592389
cg07791011	3	62363922		IGR	shore	0.386808992	7.95210767	6.92E-06	0.003791592	0.529720418	0.243897566	0.285822853
cg19661711	4	159223441		IGR	opensea	0.73358334	-7.078543176	2.05E-05	0.003791592	0.654855326	0.812311355	-0.157456029
cg10058744	19	55132175	LILRB1	5'UTR	opensea	0.77314215	-6.579898919	3.97E-05	0.003791592	0.670319508	0.875964792	-0.205645284
cg25491321	5	41072899	MROH2B	TSS1500	opensea	0.622911776	-6.328494003	5.61E-05	0.003791592	0.467351848	0.778471704	-0.311119857
cg12464561	4	1401729		IGR	island	0.250662931	7.131628121	1.91E-05	0.003791592	0.364726794	0.136599067	0.228127727
cg15795186	4	58291839		IGR	opensea	0.687374392	-9.869570835	8.43E-07	0.003791592	0.571383004	0.80336578	-0.231982777
cg03231647	2	237081650		IGR	island	0.324762524	7.928971243	7.11E-06	0.003791592	0.458661129	0.190863919	0.26779721
cg11806726	21	44817925		IGR	shore	0.602899085	-6.062520236	8.16E-05	0.003791592	0.540954504	0.664843667	-0.123889163
cg04198360	7	94296291	PEG10	3'UTR	shelf	0.626619457	-7.311997376	1.52E-05	0.003791592	0.477249327	0.775989587	-0.29874026
cg09387148	11	73108376	RELT	3'UTR	opensea	0.799642028	6.104498951	7.69E-05	0.003791592	0.876540492	0.722743564	0.153796928
cg14241370	9	104499850	GRIN3A	1stExon	island	0.257225723	8.18616485	5.25E-06	0.003791592	0.353019097	0.161432348	0.191586749
cg11421620	1	71413846	PTGER3	3'UTR	opensea	0.671373433	-6.555298667	4.11E-05	0.003791592	0.547935083	0.794811783	-0.2468767
cg08970156	2	227947446	COL4A4	Body	opensea	0.554065839	-7.357544508	1.43E-05	0.003791592	0.467235953	0.640895726	-0.173659774
cg05454027	1	153348771	S100A12	TSS1500	opensea	0.418390817	-7.206015787	1.74E-05	0.003791592	0.332890566	0.503891069	-0.171000503
cg03196975	15	80263636	BCL2A1	1stExon	opensea	0.284804848	-7.526552816	1.16E-05	0.003791592	0.145349117	0.424260579	-0.278911462
cg22641636	3	157248588		IGR	opensea	0.729769659	-6.159506022	7.11E-05	0.003791592	0.652438196	0.807101123	-0.154662926
cg25297790	15	49106691		IGR	shelf	0.687843261	-6.123157593	7.49E-05	0.003791592	0.585908312	0.78977821	-0.203869898
cg04944654	10	3930704		IGR	opensea	0.775590176	-7.01308922	2.23E-05	0.003791592	0.691907174	0.859273177	-0.167366004
cg13733984	4	171691186		IGR	opensea	0.59957787	-6.342234386	5.50E-05	0.003791592	0.467263798	0.731891942	-0.264628143
cg19405799	2	161755116		IGR	opensea	0.732286829	-6.800968629	2.95E-05	0.003791592	0.626162331	0.838411326	-0.212248996
cg26728351	3	127782899	SEC61A1	Body	opensea	0.854049188	6.395681409	5.11E-05	0.003791592	0.907329034	0.800769342	0.106559692
cg09012532	2	130635958		IGR	opensea	0.443957486	6.300485641	5.83E-05	0.003791592	0.558562086	0.329352887	0.229209198
cg16704813	16	17346148	XYLT1	Body	opensea	0.78610218	-6.516295707	4.33E-05	0.003791592	0.675715753	0.896488607	-0.220772854
cg04403809	20	44686493	SLC12A5	3'UTR	island	0.307660426	8.180342217	5.28E-06	0.003791592	0.408533488	0.206787363	0.201746125
cg19650019	8	36123570		IGR	opensea	0.429282819	-7.832803216	7.98E-06	0.003791592	0.290996703	0.567568935	-0.276572232
cg14901029	7	31010802	GHRHR	Body	opensea	0.630530407	-7.507889305	1.19E-05	0.003791592	0.508141595	0.752919218	-0.244777623
cg26499363	17	46796119		IGR	shore	0.271330382	7.273173222	1.60E-05	0.003791592	0.390862646	0.151798119	0.239064527
cg07681877	3	152848209		IGR	opensea	0.62357742	-7.323107307	1.50E-05	0.003791592	0.526075048	0.721079792	-0.195004744
cg16540258	12	27975175		IGR	opensea	0.163034493	-7.468243255	1.25E-05	0.003791592	0.060267621	0.265801365	-0.205533744
cg24759562	3	48777860		IGR	opensea	0.439018035	6.618032843	3.77E-05	0.003791592	0.601413893	0.276622177	0.324791716
cg08485488	7	15882035		IGR	opensea	0.653428561	-6.132703712	7.39E-05	0.003791592	0.473142885	0.833714237	-0.360571352
cg14927641	7	49678007		IGR	opensea	0.586058778	-6.231630425	6.42E-05	0.003791592	0.474892905	0.697224651	-0.222331746
cg11969002	6	30712282	IER3	1stExon	island	0.030872649	-6.930144618	2.49E-05	0.003791592	0.025721852	0.036023446	-0.010301593
cg02100054	5	126759038	MEGF10	Body	opensea	0.544274661	-6.206581538	6.65E-05	0.003791592	0.386260965	0.702288357	-0.316027392
cg13410154	3	125776021	SLC41A3	TSS1500	opensea	0.735483249	-6.459958028	4.68E-05	0.003791592	0.657948859	0.813017639	-0.15506878
cg17473266	2	64582162		IGR	opensea	0.259300848	-6.081087465	7.95E-05	0.003791592	0.182448232	0.336153464	-0.153705231
cg02239862	3	33260743	SUSD5	TSS200	island	0.226859742	6.795480284	2.97E-05	0.003791592	0.361293344	0.09242614	0.268867204
cg20149270	6	31656279	ABHD16A	Body	opensea	0.604048975	6.267639379	6.11E-05	0.003791592	0.719997381	0.488100569	0.231896812
cg14182049	6	132229346		IGR	opensea	0.531361526	-6.865697403	2.71E-05	0.003791592	0.416446665	0.646276388	-0.229829723
cg19224759	6	144619004	UTRN	Body	opensea	0.45413697	6.232893733	6.41E-05	0.003791592	0.617613225	0.290660715	0.32695251
cg22354543	5	118668710	TNFAIP8	TSS200	opensea	0.466147427	-6.100080753	7.74E-05	0.003791592	0.305667016	0.626627837	-0.320960821
cg10092779	1	57294085		IGR	opensea	0.593757287	-6.822988866	2.86E-05	0.003791592	0.470237958	0.717276617	-0.247038659
cg11211979	13	104005731		IGR	opensea	0.753375729	-6.344992357	5.48E-05	0.003791592	0.634107467	0.872643991	-0.238536523
cg27143566	8	125018268	FER1L6	Body	opensea	0.722876587	-6.169891353	7.01E-05	0.003791592	0.575313471	0.870439702	-0.295126231
cg04088012	3	1132846	CNTN6	TSS1500	opensea	0.682407907	-6.266111128	6.12E-05	0.003791592	0.562070691	0.802745122	-0.240674432
cg15401620	12	296473		IGR	shore	0.588318426	-6.702806951	3.36E-05	0.003791592	0.56029651	0.616340341	-0.056043832
cg00603340	5	180622072	TRIM7	3'UTR	shore	0.527498848	6.130465932	7.41E-05	0.003791592	0.61695526	0.438042436	0.178912825
cg15241554	2	208899027		IGR	opensea	0.467718101	-8.158466329	5.42E-06	0.003791592	0.37495241	0.560483792	-0.185531382
cg03555986	1	173017917	TNFSF18	Body	opensea	0.445355482	-6.604726983	3.84E-05	0.003791592	0.305830471	0.584880493	-0.279050022
cg24378596	3	154756509		IGR	opensea	0.461197377	-6.440591765	4.80E-05	0.003791592	0.345027845	0.577366909	-0.232339064
cg24834199	1	225613299	LBR	5'UTR	shore	0.447987679	-7.288855156	1.56E-05	0.003791592	0.282765139	0.613210219	-0.33044508
cg07379167	10	131769074		IGR	island	0.239666557	6.43256143	4.86E-05	0.003791592	0.372386303	0.106946811	0.265439492
cg15908975	7	126698829	MIR592	TSS1500	opensea	0.307754326	-6.929635168	2.49E-05	0.003791592	0.219354742	0.396153911	-0.176799169
cg12784953	13	37454811	SMAD9	5'UTR	opensea	0.751016296	-6.461832714	4.67E-05	0.003791592	0.624502905	0.877529687	-0.253026782
cg09791475	12	14993624	ART4	Body	opensea	0.686604548	-6.251710644	6.25E-05	0.003791592	0.554098931	0.819110165	-0.265011234
cg13016470	1	205294846		IGR	shelf	0.028816391	-6.305356609	5.79E-05	0.003791592	0.021031345	0.036601437	-0.015570091
cg12323574	3	23097631		IGR	opensea	0.34046726	-7.913315997	7.24E-06	0.003791592	0.165235183	0.515699337	-0.350464154
cg12294977	12	116078139		IGR	opensea	0.730957558	-6.475245613	4.58E-05	0.003791592	0.618168534	0.843746582	-0.225578048
cg15704225	2	81427138		IGR	opensea	0.600974982	-7.16254928	1.84E-05	0.003791592	0.453152987	0.748796978	-0.29564399
cg07991288	20	22559339	C20orf56	TSS200	shore	0.261798866	6.994396298	2.29E-05	0.003791592	0.414902705	0.108695027	0.306207678
cg05381178	5	6028704		IGR	opensea	0.296681337	-7.340038205	1.47E-05	0.003791592	0.215241909	0.378120766	-0.162878857
cg27618398	13	36733080		IGR	shelf	0.712584578	-6.386471005	5.18E-05	0.003791592	0.581184917	0.843984238	-0.262799321
cg21394129	12	81201955	LIN7A	3'UTR	opensea	0.60934208	-7.264531909	1.61E-05	0.003791592	0.47745051	0.741233649	-0.263783139
cg07801620	11	34489855	CAT	Body	opensea	0.648612912	-6.581104513	3.96E-05	0.003791592	0.505647674	0.791578149	-0.285930476
cg26949022	6	31149904		IGR	shore	0.564519766	-6.229209318	6.45E-05	0.003791592	0.52971017	0.599329361	-0.069619191
cg25840094	1	196945530	CFHR5	TSS1500	opensea	0.509043396	-6.383946808	5.19E-05	0.003791592	0.368126376	0.649960416	-0.28183404
cg13935037	1	11945193		IGR	opensea	0.605429257	-6.052678102	8.28E-05	0.003791592	0.511094491	0.699764022	-0.188669531
cg17596819	4	161124832		IGR	opensea	0.614215514	-6.066694731	8.11E-05	0.003791592	0.539814343	0.688616684	-0.148802341
cg19231811	6	12752873	PHACTR1	Body	shelf	0.680272963	-6.283147425	5.98E-05	0.003791592	0.573535173	0.787010753	-0.21347558
cg09856271	3	118620082	IGSF11	3'UTR	opensea	0.717157959	-6.529841629	4.25E-05	0.003791592	0.580213611	0.854102307	-0.273888696
cg03949410	21	41099462		IGR	opensea	0.654597957	-6.552474646	4.12E-05	0.003791592	0.541628274	0.767567641	-0.225939367
cg24667437	5	30608171		IGR	opensea	0.581478896	-6.7489311	3.16E-05	0.003791592	0.432740514	0.730217278	-0.297476764
cg22978384	3	35785107	MIR128-2	TSS1500	opensea	0.731882682	-6.14130398	7.30E-05	0.003791592	0.630173857	0.833591507	-0.203417649
cg22500232	1	216366323	USH2A	Body	opensea	0.53056863	-6.322809429	5.65E-05	0.003791592	0.371287896	0.689849363	-0.318561468
cg02427468	7	158575934	ESYT2	Body	opensea	0.601867859	6.333806413	5.57E-05	0.003791592	0.766797934	0.436937784	0.32986015
cg17379221	12	96965212	CFAP54	Body	opensea	0.675154055	-6.460911453	4.67E-05	0.003791592	0.500597598	0.849710512	-0.349112914
cg22881914	14	52536147	NID2	TSS1500	island	0.326676597	6.836288903	2.81E-05	0.003791592	0.53589517	0.117458024	0.418437145
cg17974825	21	20502091		IGR	opensea	0.568191685	-6.839840423	2.80E-05	0.003791592	0.427325322	0.709058048	-0.281732726
cg01912076	1	14869747		IGR	opensea	0.64587819	-7.676196881	9.65E-06	0.003791592	0.528497726	0.763258654	-0.234760928
cg04214488	14	35860760		IGR	opensea	0.749372721	-6.972823356	2.35E-05	0.003791592	0.65151166	0.847233782	-0.195722122
cg12588299	6	167571803	GPR31	TSS1500	opensea	0.795401468	-6.271487537	6.07E-05	0.003791592	0.724785101	0.866017836	-0.141232735
cg05310072	16	4397895	PAM16	Body	shelf	0.539674819	6.511792531	4.36E-05	0.003791592	0.626197597	0.453152042	0.173045554
cg13850174	21	45547572	PWP2	Body	opensea	0.884513668	6.69358308	3.41E-05	0.003791592	0.917331135	0.851696202	0.065634933
cg04765277	10	8094679	FLJ45983	Body	island	0.337449033	7.482011396	1.23E-05	0.003791592	0.464512238	0.210385828	0.25412641
cg00548368	8	136769084		IGR	opensea	0.614712524	-6.365135726	5.33E-05	0.003791592	0.450401625	0.779023424	-0.328621799
cg03834931	16	81547006	CMIP	Body	opensea	0.458473695	6.219553898	6.53E-05	0.003791592	0.578162011	0.338785379	0.239376631
cg04139102	11	799447	SLC25A22	TSS1500	shore	0.854449538	6.1559844	7.15E-05	0.003791592	0.894126737	0.814772338	0.079354399
cg10810609	14	52124677	FRMD6	5'UTR	opensea	0.845409892	-6.632403081	3.70E-05	0.003791592	0.791353558	0.899466226	-0.108112668
cg00494644	1	181368872		IGR	opensea	0.649890514	-6.262782375	6.15E-05	0.003791592	0.554761829	0.745019199	-0.19025737
cg09879444	2	69844062	AAK1	Body	opensea	0.281790367	-7.189898684	1.78E-05	0.003791592	0.204144807	0.359435928	-0.15529112
cg00918522	4	175132871		IGR	shelf	0.269505175	6.695078114	3.40E-05	0.003791592	0.375813124	0.163197226	0.212615898
cg21898884	6	22568278	HDGFL1	TSS1500	shore	0.66129755	-6.20078716	6.71E-05	0.003791592	0.479568564	0.843026536	-0.363457972
cg17007012	22	49176080	MIR4535	TSS200	opensea	0.706635507	-6.398321965	5.09E-05	0.003791592	0.611263001	0.802008013	-0.190745011
cg18096722	8	70947218		IGR	island	0.261091657	6.185626357	6.85E-05	0.003791592	0.396653941	0.125529374	0.271124567
cg09853839	5	113112044		IGR	opensea	0.458869489	-6.883026878	2.65E-05	0.003791592	0.419411873	0.498327105	-0.078915232
cg21318592	5	30620879		IGR	opensea	0.474483638	-6.772087214	3.07E-05	0.003791592	0.348527187	0.60044009	-0.251912903
cg08258403	12	15378311		IGR	shelf	0.626225127	-6.150116538	7.21E-05	0.003791592	0.493719898	0.758730356	-0.265010458
cg07991257	12	111229617		IGR	opensea	0.593814502	-6.588300394	3.93E-05	0.003791592	0.443672528	0.743956476	-0.300283948
cg24811864	18	55019711	ST8SIA3	TSS200	island	0.300597073	6.731059729	3.24E-05	0.003791592	0.452769078	0.148425067	0.304344012
cg24960057	3	194293992		IGR	opensea	0.564768776	-6.368194847	5.31E-05	0.003791592	0.44388988	0.685647673	-0.241757794
cg08728154	10	74506799	MCU	Body	opensea	0.488509176	6.077722094	7.99E-05	0.003791592	0.579560761	0.397457591	0.182103169
cg18475729	7	73920191	GTF2IRD1	5'UTR	opensea	0.650030585	6.3525676	5.43E-05	0.003791592	0.731564956	0.568496214	0.163068742
cg09307985	19	36643070	COX7A1	Body	island	0.570270316	7.708327799	9.28E-06	0.003791592	0.772001218	0.368539414	0.403461804
cg22641969	6	116152221		IGR	opensea	0.675596761	-6.982705218	2.32E-05	0.003791592	0.537873138	0.813320385	-0.275447247
cg17030233	2	119607573		IGR	island	0.340535008	6.381548772	5.21E-05	0.003791592	0.485406356	0.195663659	0.289742697
cg26716753	12	126105989	TMEM132B	Body	opensea	0.817235616	-6.532274867	4.24E-05	0.003791592	0.712392978	0.922078254	-0.209685275
cg06812760	12	132909623		IGR	shore	0.557647292	-7.469103937	1.25E-05	0.003791592	0.476378679	0.638915905	-0.162537226
cg21898734	10	69531152		IGR	opensea	0.613771958	-6.180258332	6.91E-05	0.003791592	0.547081154	0.680462762	-0.133381608
cg22139615	4	141048272	MAML3	Body	opensea	0.781148772	-6.387303949	5.17E-05	0.003791592	0.684899937	0.877397606	-0.192497669
cg26695618	2	82535694		IGR	opensea	0.765012105	-6.237392592	6.37E-05	0.003791592	0.634736803	0.895287406	-0.260550603
cg11480134	18	21013523	TMEM241	Body	opensea	0.558573307	6.537291178	4.21E-05	0.003791592	0.650622532	0.466524081	0.18409845
cg12332480	16	59293825		IGR	opensea	0.176533036	-7.124516691	1.93E-05	0.003791592	0.125572285	0.227493788	-0.101921503
cg22025210	5	116356275		IGR	opensea	0.776976744	-6.73218722	3.23E-05	0.003791592	0.658910992	0.895042495	-0.236131503
cg19437677	1	154127860	TPM3	3'UTR	opensea	0.689198633	7.197702416	1.76E-05	0.003791592	0.772889452	0.605507815	0.167381637
cg01887280	7	38441666	AMPH	Body	opensea	0.588911293	-6.927873238	2.49E-05	0.003791592	0.435758369	0.742064218	-0.306305849
cg15456082	14	59444979		IGR	opensea	0.587181255	-6.501750813	4.42E-05	0.003791592	0.441984439	0.732378071	-0.290393632
cg00056208	15	29621657	FAM189A1	Body	opensea	0.603870295	-10.18308063	6.17E-07	0.003791592	0.492739306	0.715001285	-0.222261979
cg09192159	17	55320489		IGR	opensea	0.056460219	-6.642002944	3.65E-05	0.003791592	0.038514164	0.074406274	-0.03589211
cg09710091	13	28544820	CDX2	TSS1500	island	0.271556372	6.500777785	4.42E-05	0.003791592	0.408678014	0.134434729	0.274243285
cg19528682	2	127740608		IGR	opensea	0.679085941	-6.657792777	3.57E-05	0.003791592	0.536921584	0.821250297	-0.284328712
cg12144517	4	85350680		IGR	opensea	0.646823104	-6.601335479	3.86E-05	0.003791592	0.533125003	0.760521205	-0.227396202
cg19621176	18	43735827		IGR	opensea	0.615017314	-6.891204692	2.62E-05	0.003791592	0.420134346	0.809900281	-0.389765934
cg13151291	5	33945086	SLC45A2	Body	opensea	0.412676455	-7.824774991	8.06E-06	0.003791592	0.274916496	0.550436414	-0.275519918
cg16971991	11	1146470		IGR	opensea	0.276118213	-6.399971967	5.08E-05	0.003791592	0.188823675	0.363412752	-0.174589077
cg23721179	5	59315798	PDE4D	Body	opensea	0.557829325	-7.330027685	1.49E-05	0.003791592	0.460915646	0.654743005	-0.193827359
cg22679949	8	113655561	CSMD3	Body	opensea	0.756194664	-6.670621281	3.51E-05	0.003791592	0.653223464	0.859165863	-0.205942399
cg18938028	1	157482741		IGR	opensea	0.593740209	-6.289090093	5.93E-05	0.003791592	0.478217141	0.709263277	-0.231046136
cg06085571	10	105621473		IGR	opensea	0.782312408	-6.795951322	2.97E-05	0.003791592	0.692200586	0.87242423	-0.180223643
cg20544848	19	11591987	ELAVL3	TSS200	island	0.430418948	8.369434258	4.24E-06	0.003791592	0.561180279	0.299657618	0.261522661
cg09854852	6	27289918		IGR	opensea	0.650225052	-6.074429018	8.02E-05	0.003791592	0.525335581	0.775114522	-0.249778941
cg17208530	17	49810062	CA10	Body	opensea	0.617361647	-6.249652566	6.26E-05	0.003791592	0.507353534	0.72736976	-0.220016226
cg11864327	5	178339172	ZFP2	5'UTR	opensea	0.735856222	-6.058263707	8.21E-05	0.003791592	0.61582189	0.855890554	-0.240068664
cg09697578	17	80540696	FOXK2	Body	shore	0.779345723	6.391163801	5.14E-05	0.003791592	0.850347429	0.708344017	0.142003413
cg07929264	2	89064822	FLJ40330	TSS1500	island	0.300739352	6.117794087	7.54E-05	0.003791592	0.382488959	0.218989745	0.163499214
cg22858500	10	18629006	CACNB2	Body	opensea	0.538476923	-6.963598016	2.38E-05	0.003791592	0.435678824	0.641275022	-0.205596199
cg17342759	5	146461855	PPP2R2B	TSS1500	opensea	0.727094125	-7.117312871	1.95E-05	0.003791592	0.587914978	0.866273273	-0.278358295
cg18172411	10	120485687	CACUL1	Body	opensea	0.61532473	7.667904279	9.75E-06	0.003791592	0.726890475	0.503758984	0.22313149
cg27095820	13	114200981	TMCO3	Body	shore	0.61468627	6.101942895	7.72E-05	0.003791592	0.700197353	0.529175188	0.171022165
cg00292004	12	124930460	NCOR2	Body	shore	0.809134025	6.868689541	2.70E-05	0.003791592	0.846680476	0.771587573	0.075092903
cg26770907	16	48844808		IGR	island	0.416696205	7.330671301	1.48E-05	0.003791592	0.55435493	0.27903748	0.27531745
cg16787017	5	112395420	MCC	Body	opensea	0.713827734	6.064802787	8.14E-05	0.003791592	0.801154561	0.626500907	0.174653653
cg10017626	2	65085243		IGR	shore	0.544819179	6.088991824	7.86E-05	0.003791592	0.717599762	0.372038597	0.345561165
cg09635768	1	8601318	RERE	Body	opensea	0.658555226	-6.208514633	6.64E-05	0.003791592	0.534027211	0.78308324	-0.249056029
cg01345533	7	73771429	CLIP2	Body	opensea	0.859510702	-6.121358149	7.51E-05	0.003791592	0.795192695	0.923828709	-0.128636013
cg19024126	19	53868525	ZNF525	TSS1500	shore	0.185231641	6.131998966	7.39E-05	0.003791592	0.250823321	0.119639961	0.131183361
cg24902269	9	139552735	EGFL7	TSS1500	shore	0.30132289	-7.684358629	9.56E-06	0.003791592	0.239021857	0.363623923	-0.124602066
cg06560649	20	60978022	CABLES2	Body	opensea	0.810736469	6.762264973	3.11E-05	0.003791592	0.872449863	0.749023075	0.123426788
cg14948804	4	70896083	HTN3	5'UTR	opensea	0.608964429	-6.582870956	3.95E-05	0.003791592	0.452592351	0.765336507	-0.312744156
cg09350813	1	59493064	LINC01358	Body	opensea	0.729983413	-6.597343261	3.88E-05	0.003791592	0.649428998	0.810537827	-0.161108829
cg11276093	10	95123774	MYOF	Body	opensea	0.542036758	6.142309887	7.29E-05	0.003791592	0.618450793	0.465622724	0.152828069
cg17378265	10	122740411	MIR5694	Body	shore	0.651655082	6.186069989	6.85E-05	0.003791592	0.730524723	0.572785442	0.157739281
cg05013728	3	129694057	TRH	5'UTR	island	0.215540071	6.063476606	8.15E-05	0.003791592	0.356563297	0.074516846	0.282046451
cg14205001	9	139406515	NOTCH1	Body	shore	0.825106482	6.060228857	8.19E-05	0.003791592	0.864030849	0.786182114	0.077848736
cg18147605	12	6663049	IFFO1	Body	shore	0.562975002	6.047507645	8.34E-05	0.003791592	0.688840949	0.437109055	0.251731894
cg18435452	3	115142350		IGR	opensea	0.662191166	-6.741783923	3.19E-05	0.003791592	0.509615632	0.814766699	-0.305151067
cg26263263	10	118893430	VAX1	3'UTR	shore	0.383572672	6.377801608	5.24E-05	0.003791592	0.483383176	0.283762168	0.199621008
cg01049293	7	2860239	GNA12	Body	opensea	0.698842575	-6.462910802	4.66E-05	0.003791592	0.537401559	0.86028359	-0.322882031
cg17985493	1	25102228	CLIC4	Body	opensea	0.93238677	6.361794766	5.36E-05	0.003791592	0.949885184	0.914888356	0.034996828
cg05407265	10	42951068	CCNYL2	Body	opensea	0.491037747	-6.988051195	2.31E-05	0.003791592	0.413224988	0.568850505	-0.155625517
cg03775422	7	54610192	VSTM2A	5'UTR	shore	0.225642632	8.335296382	4.41E-06	0.003791592	0.368250115	0.08303515	0.285214965
cg09283030	2	9850186		IGR	opensea	0.691773372	-6.095654085	7.79E-05	0.003791592	0.596513181	0.787033564	-0.190520383
cg13931396	7	65615910	CRCP	Body	opensea	0.596563478	7.08242665	2.04E-05	0.003791592	0.690034303	0.503092654	0.18694165
cg19096357	5	67315522		IGR	opensea	0.64992319	-6.460291577	4.68E-05	0.003791592	0.610879369	0.68896701	-0.078087641
cg13780614	15	49607868	GALK2	Body	opensea	0.738620125	6.082242229	7.94E-05	0.003791592	0.822113865	0.655126385	0.16698748
cg03477042	5	126424350		IGR	opensea	0.520552006	-6.044126243	8.38E-05	0.003791592	0.427332829	0.613771183	-0.186438354
cg02482438	6	49753577	PGK2	3'UTR	opensea	0.56874705	-7.124706287	1.93E-05	0.003791592	0.419523414	0.717970686	-0.298447272
cg09084320	10	33553435	NRP1	Body	opensea	0.671763274	-6.670906432	3.51E-05	0.003791592	0.48990328	0.853623267	-0.363719987
cg08156142	5	158589011	RNF145	Body	opensea	0.713127421	-6.161740766	7.09E-05	0.003791592	0.607236087	0.819018755	-0.211782669
cg18925236	6	168090500		IGR	opensea	0.691465601	-7.435606326	1.30E-05	0.003791592	0.597071788	0.785859415	-0.188787627
cg03980439	5	149497215	PDGFRB	Body	opensea	0.792470264	-6.317102019	5.70E-05	0.003791592	0.715873316	0.869067212	-0.153193896
cg01186595	11	89954679	CHORDC1	Body	shore	0.593145225	-6.145033912	7.26E-05	0.003791592	0.463285024	0.723005426	-0.259720402
cg22973685	15	54026174	WDR72	5'UTR	opensea	0.736341389	-6.586666383	3.93E-05	0.003791592	0.602891316	0.869791462	-0.266900146
cg07054502	16	89405478	ANKRD11	5'UTR	shelf	0.591660461	7.938140794	7.03E-06	0.003791592	0.644824031	0.538496891	0.106327141
cg24240626	2	79386720	REG3A	5'UTR	opensea	0.562919772	-6.926630792	2.50E-05	0.003791592	0.424985036	0.700854509	-0.275869473
cg05700579	4	72651555	GC	TSS1500	opensea	0.65626924	-6.110528246	7.62E-05	0.003791592	0.510243393	0.802295087	-0.292051694
cg20294763	12	118626781	TAOK3	Body	opensea	0.607165117	7.460098422	1.26E-05	0.003791592	0.780894687	0.433435548	0.347459139
cg15543331	2	6789351	MIR7515	TSS1500	opensea	0.508807956	-6.122202534	7.50E-05	0.003791592	0.370770177	0.646845735	-0.276075557
cg19074747	4	4639746	STX18-AS1	Body	opensea	0.625812	-6.712111321	3.32E-05	0.003791592	0.481278275	0.770345725	-0.28906745
cg26581449	15	89285805		IGR	shore	0.522512794	-6.090907194	7.84E-05	0.003791592	0.389941948	0.655083641	-0.265141694
cg24943066	21	27009142		IGR	shelf	0.599157339	-6.713006619	3.32E-05	0.003791592	0.439434567	0.75888011	-0.319445543
cg07296597	8	94669067		IGR	opensea	0.598166249	-6.167020787	7.04E-05	0.003791592	0.455500851	0.740831648	-0.285330797
cg03885198	15	85685888		IGR	opensea	0.442787225	-6.202297154	6.69E-05	0.003791592	0.354444145	0.531130306	-0.17668616
cg02128112	16	48844757		IGR	island	0.286458853	6.589353717	3.92E-05	0.003791592	0.413419549	0.159498156	0.253921393
cg08563601	2	215675518	BARD1	TSS1500	shore	0.612919887	6.111572719	7.61E-05	0.003791592	0.685750696	0.540089077	0.145661619
cg19879512	12	77557863		IGR	opensea	0.70485592	-6.718488415	3.29E-05	0.003791592	0.545767655	0.863944185	-0.31817653
cg07033577	17	55540785	MSI2	Body	opensea	0.694880952	-6.64685056	3.63E-05	0.003791592	0.554864071	0.834897833	-0.280033762
cg16580762	19	8634137	MYO1F	Body	opensea	0.323391949	-8.048740947	6.17E-06	0.003791592	0.163703862	0.483080036	-0.319376174
cg00131482	4	114095596	ANK2	Body	opensea	0.744655823	-6.08515888	7.90E-05	0.003791592	0.639801888	0.849509758	-0.20970787
cg20319401	12	101302561	ANO4	Body	opensea	0.680854799	-6.384058276	5.19E-05	0.003791592	0.573577609	0.788131988	-0.214554379
cg08416720	8	19962716		IGR	opensea	0.772225583	-6.186213138	6.85E-05	0.003791592	0.687656818	0.856794347	-0.169137529
cg01597689	10	54739651		IGR	opensea	0.5740171	-6.240043095	6.35E-05	0.003791592	0.400698988	0.747335212	-0.346636223
cg01456057	20	41691159	PTPRT	Body	opensea	0.557890896	-6.787611104	3.00E-05	0.003791592	0.406668844	0.709112948	-0.302444104
cg14792357	1	147041822	BCL9	5'UTR	opensea	0.635412946	-6.118214976	7.54E-05	0.003791592	0.49071762	0.780108271	-0.289390651
cg00291946	11	40328296	LRRC4C	5'UTR	opensea	0.63167975	-7.055000683	2.11E-05	0.003791592	0.521540786	0.741818714	-0.220277928
cg23899884	15	42113125	MAPKBP1	Body	opensea	0.686220797	6.536218686	4.21E-05	0.003791592	0.817853577	0.554588016	0.263265561
cg12782788	3	186830857		IGR	opensea	0.076166344	-6.524261343	4.28E-05	0.003791592	0.048828418	0.10350427	-0.054675852
cg15258711	3	187087086	RTP4	Body	opensea	0.27971188	-6.037915029	8.45E-05	0.003791592	0.162563713	0.396860047	-0.234296334
cg02261874	10	60733085		IGR	opensea	0.726814478	-7.94762375	6.95E-06	0.003791592	0.588158747	0.865470209	-0.277311462
cg08893419	3	167186292	SERPINI2	Body	opensea	0.660085767	-6.403155293	5.06E-05	0.003791592	0.504639989	0.815531545	-0.310891556
cg13049189	13	54106068		IGR	opensea	0.698455629	-6.159748993	7.11E-05	0.003791592	0.54568059	0.851230667	-0.305550076
cg25255586	5	44511627	BRCAT107	TSS1500	opensea	0.620356742	-7.060172978	2.10E-05	0.003791592	0.458951877	0.781761608	-0.322809732
cg04162867	3	38205687	OXSR1	TSS1500	shore	0.920657708	-6.082240259	7.94E-05	0.003791592	0.902591528	0.938723888	-0.036132359
cg25031057	12	12661682	DUSP16	Body	opensea	0.71489328	-8.314875056	4.52E-06	0.003791592	0.583722458	0.846064102	-0.262341644
cg01886784	7	106358827		IGR	opensea	0.049023552	-6.79214752	2.98E-05	0.003791592	0.025342485	0.072704619	-0.047362135
cg15542570	6	150574391		IGR	opensea	0.564044745	-6.889162142	2.62E-05	0.003791592	0.461024077	0.667065412	-0.206041335
cg11308643	11	105480788	GRIA4	TSS200	shore	0.356108989	6.173848981	6.97E-05	0.003791592	0.529046304	0.183171675	0.345874629
cg04888113	1	149784212	HIST2H2BF	TSS1500	shore	0.14648815	6.515467086	4.34E-05	0.003791592	0.210825623	0.082150677	0.128674946
cg11797634	6	117869517	DCBLD1	Body	island	0.36395571	6.278481294	6.02E-05	0.003791592	0.462545951	0.265365468	0.197180483
cg12280859	2	65558712	SPRED2	Body	opensea	0.869074318	-7.094035684	2.01E-05	0.003791592	0.839524748	0.898623889	-0.059099141
cg16800162	11	90739454		IGR	opensea	0.743214085	-6.3968722	5.10E-05	0.003791592	0.633075318	0.853352852	-0.220277534
cg25605243	15	28212967	OCA2	Body	opensea	0.563699335	-6.583606571	3.95E-05	0.003791592	0.454680994	0.672717675	-0.218036681
cg03171924	1	25258332	RUNX3	Body	island	0.516104101	6.610558462	3.81E-05	0.003791592	0.645825465	0.386382737	0.259442728
cg16687941	6	168958417	SMOC2	Body	shore	0.638067422	-6.272617225	6.07E-05	0.003791592	0.530493879	0.745640966	-0.215147087
cg07333608	2	240445555		IGR	shelf	0.628095259	-7.347261639	1.45E-05	0.003791592	0.547224277	0.708966241	-0.161741964
cg20817055	14	101431056	SNORD114-9	TSS1500	opensea	0.574732069	-6.098733549	7.75E-05	0.003791592	0.448827212	0.700636927	-0.251809715
cg10749657	19	38538419	SIPA1L3	5'UTR	opensea	0.827153784	6.732656999	3.23E-05	0.003791592	0.89377494	0.760532629	0.133242311
cg17648553	5	37775345		IGR	opensea	0.935444732	-6.682246331	3.46E-05	0.003791592	0.925630339	0.945259125	-0.019628785
cg10216717	12	128899290	TMEM132C	Body	shore	0.647035136	-6.340857745	5.51E-05	0.003791592	0.484910385	0.809159887	-0.324249502
cg09879228	13	94677432	GPC6	Body	opensea	0.714201428	-6.952286499	2.42E-05	0.003791592	0.553213774	0.875189081	-0.321975307
cg19324982	14	40855441		IGR	opensea	0.632922099	-6.253497803	6.23E-05	0.003791592	0.494482219	0.77136198	-0.276879761
cg25343589	2	186603311	FSIP2	TSS200	shore	0.392230481	6.644440585	3.64E-05	0.003791592	0.493110913	0.291350048	0.201760865
cg04793333	16	57712673	ADGRG3	Body	opensea	0.54392524	-6.220449727	6.53E-05	0.003791592	0.44209636	0.645754119	-0.203657759
cg15413430	3	122017315		IGR	opensea	0.465400041	-6.085100759	7.90E-05	0.003791592	0.330876772	0.59992331	-0.269046538
cg25549238	6	158361968	SNX9	Body	opensea	0.843713984	-7.137064026	1.90E-05	0.003791592	0.784307037	0.903120932	-0.118813895
cg10489641	4	101313178		IGR	opensea	0.5291114	-6.075057391	8.02E-05	0.003791592	0.374106345	0.684116455	-0.31001011
cg15747595	8	98289880	TSPYL5	1stExon	island	0.3324216	6.219257612	6.54E-05	0.003791592	0.485294458	0.179548743	0.305745715
cg14899252	2	113551357		IGR	opensea	0.4361497	-6.957787778	2.40E-05	0.003791592	0.293261763	0.579037636	-0.285775872
cg10575261	5	178368160	ZNF454	TSS200	island	0.185025254	6.28933381	5.92E-05	0.003791592	0.298855647	0.071194861	0.227660786
cg15845630	11	81812043	LOC101928989	Body	opensea	0.723128584	-7.709332448	9.27E-06	0.003791592	0.603088856	0.843168311	-0.240079455
cg05271144	1	71332412	PTGER3	3'UTR	opensea	0.509315003	-6.15994682	7.11E-05	0.003791592	0.397656205	0.620973801	-0.223317596
cg27531927	13	98598462		IGR	opensea	0.540823024	-6.744214761	3.18E-05	0.003791592	0.345384192	0.736261855	-0.390877663
cg17945001	1	18434118	IGSF21	TSS200	island	0.149856002	6.512486499	4.35E-05	0.003791592	0.22643111	0.073280893	0.153150216
cg10216898	22	39828387	TAB1	Body	opensea	0.488284483	6.236978672	6.38E-05	0.003791592	0.602545689	0.374023278	0.228522411
cg15001981	21	45374284	AGPAT3	5'UTR	opensea	0.442687423	6.400053014	5.08E-05	0.003791592	0.530384951	0.354989895	0.175395056
cg21585845	12	72329516		IGR	opensea	0.198030905	-6.717005782	3.30E-05	0.003791592	0.133702687	0.262359122	-0.128656435
cg25711056	11	70775336	SHANK2	Body	opensea	0.564481085	-6.036707498	8.47E-05	0.003791592	0.464250902	0.664711268	-0.200460366
cg20852181	3	72675204		IGR	opensea	0.715625652	-6.343065969	5.50E-05	0.003791592	0.572971676	0.858279628	-0.285307952
cg09470638	19	15121509	CCDC105	TSS200	shore	0.436046612	6.658781094	3.57E-05	0.003791592	0.558354017	0.313739207	0.24461481
cg21419137	8	87905504	CNBD1	Body	opensea	0.493763121	-6.723060073	3.27E-05	0.003791592	0.392455892	0.59507035	-0.202614458
cg25718973	2	71382026		IGR	opensea	0.667651764	-6.059491481	8.20E-05	0.003791592	0.546239785	0.789063742	-0.242823958
cg17356718	2	240230587	HDAC4	Body	opensea	0.466567517	6.241657987	6.33E-05	0.003791592	0.613495196	0.319639837	0.293855359
cg08270612	8	9212082		IGR	opensea	0.540021111	-6.037770021	8.46E-05	0.003791592	0.44300042	0.637041803	-0.194041383
cg19200802	2	107499152	ST6GAL2	5'UTR	shelf	0.663027402	-6.063760507	8.15E-05	0.003791592	0.523431917	0.802622888	-0.279190971
cg25576497	1	176601269	PAPPA2	Body	opensea	0.406341355	-7.300646569	1.54E-05	0.003791592	0.323225534	0.489457176	-0.166231643
cg09745322	3	195619975	TNK2	TSS1500	shelf	0.402598484	6.250811732	6.25E-05	0.003791592	0.551476777	0.253720191	0.297756586
cg14058383	6	28603099		IGR	island	0.138515362	6.982700764	2.32E-05	0.003791592	0.221176179	0.055854545	0.165321634
cg25635314	22	37678241	CYTH4	TSS1500	opensea	0.414435701	-6.574919533	4.00E-05	0.003791592	0.307953768	0.520917634	-0.212963866
cg19603012	5	173497803	HMP19	Body	opensea	0.609317251	-6.303709491	5.81E-05	0.003791592	0.533782657	0.684851846	-0.151069189
cg04351205	2	143886326	ARHGAP15	TSS1500	opensea	0.573427366	-6.353507724	5.42E-05	0.003791592	0.446550455	0.700304277	-0.253753822
cg19326876	15	26107658	ATP10A	Body	island	0.306860382	6.563379633	4.06E-05	0.003791592	0.498606231	0.115114533	0.383491697
cg13563634	6	32805684	TAP2	Body	shore	0.332909497	-6.417186266	4.96E-05	0.003791592	0.285283124	0.38053587	-0.095252746
cg06357993	5	34527052		IGR	opensea	0.191144065	-7.764384101	8.67E-06	0.003791592	0.134631091	0.24765704	-0.113025949
cg26254050	5	25193483		IGR	shelf	0.7219124	-6.200042114	6.72E-05	0.003791592	0.604528738	0.839296061	-0.234767323
cg15629460	1	17020384	ESPNP	Body	island	0.293634873	7.494104041	1.21E-05	0.003791592	0.393401389	0.193868358	0.199533031
cg05507304	9	96360531	PHF2	Body	opensea	0.763828493	6.257948255	6.19E-05	0.003791592	0.82195247	0.705704516	0.116247954
cg26427498	7	105987258		IGR	opensea	0.424924542	-7.497008722	1.20E-05	0.003791592	0.225736029	0.624113054	-0.398377025
cg26291721	4	16914050		IGR	opensea	0.691660183	-6.934122904	2.47E-05	0.003791592	0.548280437	0.835039928	-0.286759491
cg12521225	4	46477961		IGR	opensea	0.471176742	-7.820949604	8.10E-06	0.003791592	0.370612822	0.571740662	-0.20112784
cg18407499	4	46534428		IGR	opensea	0.71094491	-6.541773012	4.18E-05	0.003791592	0.595049227	0.826840594	-0.231791367
cg27555350	7	67528835		IGR	opensea	0.664133994	-7.302397138	1.54E-05	0.003791592	0.530061185	0.798206802	-0.268145617
cg26363309	13	29598047	MTUS2	TSS1500	opensea	0.674264131	-6.484732986	4.52E-05	0.003791592	0.519983397	0.828544866	-0.308561469
cg21073445	16	48983629		IGR	opensea	0.628591056	-6.324151069	5.64E-05	0.003791592	0.503372442	0.75380967	-0.250437228
cg06300884	13	39526958		IGR	opensea	0.621774624	-7.013355045	2.23E-05	0.003791592	0.478722101	0.764827148	-0.286105047
cg00441550	20	29955998	DEFB118	TSS1500	opensea	0.388596035	-6.08958322	7.85E-05	0.003791592	0.306361654	0.470830417	-0.164468763
cg02047286	5	1744345		IGR	shore	0.734923313	-6.085563424	7.90E-05	0.003791592	0.639273149	0.830573476	-0.191300327
cg13109035	6	9405456		IGR	opensea	0.506701202	-6.306037544	5.79E-05	0.003791592	0.373770667	0.639631737	-0.265861071
cg03606473	3	102846710		IGR	opensea	0.460778024	-6.203309328	6.68E-05	0.003791592	0.31595448	0.605601568	-0.289647087
cg04416302	11	31143518		IGR	opensea	0.524040252	-6.36713368	5.32E-05	0.003791592	0.401179084	0.64690142	-0.245722336
cg19431418	17	16132904	PIGL	Body	opensea	0.514363746	-7.529662524	1.16E-05	0.003791592	0.3046392	0.724088291	-0.41944909
cg09342718	10	50493567		IGR	opensea	0.326345224	-8.096886417	5.82E-06	0.003791592	0.245352678	0.407337769	-0.161985091
cg16919420	22	50644878	SELO	Body	island	0.874199302	7.112824488	1.96E-05	0.003791592	0.912953424	0.835445179	0.077508246
cg13992020	11	64324741	SLC22A11	Body	opensea	0.937828494	-6.190767631	6.80E-05	0.003791592	0.92942656	0.946230428	-0.016803868
cg00326719	2	213401544	ERBB4	Body	shore	0.203486595	6.36245263	5.35E-05	0.003791592	0.320892647	0.086080543	0.234812103
cg03129764	1	159259534	FCER1A	1stExon	opensea	0.634195572	-6.747047394	3.17E-05	0.003791592	0.497468081	0.770923063	-0.273454982
cg24085502	11	119066850	CCDC153	TSS1500	opensea	0.656511145	-8.32934571	4.44E-06	0.003791592	0.575402095	0.737620195	-0.1622181
cg08352755	5	145758879		IGR	island	0.398589268	7.672587496	9.70E-06	0.003791592	0.484004012	0.313174524	0.170829488
cg03063667	1	203395530		IGR	opensea	0.479977588	-6.207705977	6.64E-05	0.003791592	0.37830581	0.581649366	-0.203343556
cg13307078	5	39588644		IGR	opensea	0.692673758	-6.663620756	3.55E-05	0.003791592	0.58545187	0.799895647	-0.214443776
cg15687300	8	62084457		IGR	opensea	0.589863436	-7.614881357	1.04E-05	0.003791592	0.459520541	0.72020633	-0.260685789
cg09692628	2	11848526	LPIN1	Body	opensea	0.71900282	-7.070438768	2.07E-05	0.003791592	0.628306978	0.809698663	-0.181391685
cg07207367	16	67978216	SLC12A4	3'UTR	opensea	0.662142885	6.406109207	5.04E-05	0.003791592	0.758489358	0.565796413	0.192692945
cg07308699	19	1476102	C19orf25	Body	shelf	0.788277723	7.278087877	1.59E-05	0.003791592	0.815344453	0.761210994	0.054133459
cg23949611	2	21255320	APOB	Body	opensea	0.584964638	-6.862409907	2.72E-05	0.003791592	0.439211442	0.730717834	-0.291506392
cg08495646	16	86582797	MTHFSD	Body	opensea	0.804793426	-7.830960431	8.00E-06	0.003791592	0.777532958	0.832053894	-0.054520936
cg26949694	11	27742060	BDNF	Body	island	0.311004711	6.808116199	2.92E-05	0.003791592	0.4543843	0.167625122	0.286759178
cg15653209	8	22852095	RHOBTB2	TSS1500	opensea	0.817210489	-6.087141201	7.88E-05	0.003791592	0.729900482	0.904520496	-0.174620014
cg04958165	4	187360860		IGR	shelf	0.68091393	-6.070695739	8.07E-05	0.003791592	0.511956762	0.849871098	-0.337914335
cg15716479	19	36066506		IGR	opensea	0.707684358	-6.758619495	3.12E-05	0.003791592	0.632273023	0.783095692	-0.150822669
cg16759106	15	75504777		IGR	shelf	0.747944972	7.414109704	1.34E-05	0.003791592	0.795031605	0.700858339	0.094173266
cg14039479	10	125454278	GPR26	3'UTR	opensea	0.655752991	-6.473357978	4.59E-05	0.003791592	0.532550599	0.778955384	-0.246404785
cg25946752	8	50204309		IGR	opensea	0.2964901	-6.144983112	7.26E-05	0.003791592	0.189801606	0.403178594	-0.213376988
[truncated: 275,806 more rows]
